# Supplementary material for: Structure determination of ζ-N2 from single-crystal X-ray diffraction and theoretical suggestion for the formation of amorphous nitrogen
Source: Nat Commun. 2023 Oct 5;14:6207. doi: 10.1038/s41467-023-41968-2 (PMC10556017; doi:10.1038/s41467-023-41968-2)
Supplement: Supplementary file 4 — Supplementary Dataset 1 [file 41467_2023_41968_MOESM4_ESM.zip]

Archive with 17 entries (12 files):
- cifs for submission/
- cifs for submission/54 GPa/
- cifs for submission/54 GPa/checkcif_report.pdf
- cifs for submission/54 GPa/epsilon-N2_54GPa_APS-Feb2023_JS001_s1_dom1_v5.cif
- cifs for submission/54 GPa/epsilon-N2_54GPa_APS-Feb2023_JS001_s1_dom1_v5.fcf
- cifs for submission/63 GPa/
- cifs for submission/63 GPa/checkcif_report.pdf
- cifs for submission/63 GPa/zeta-N2_63GPa_DESY-June2020_DL044_s1_dom2_twin_v1_crystal1.cif
- cifs for submission/63 GPa/zeta-N2_63GPa_DESY-June2020_DL044_s1_dom2_twin_v1_crystal1.fcf
- cifs for submission/70 GPa/
- cifs for submission/70 GPa/checkcif_report.pdf
- cifs for submission/70 GPa/zeta-N2_70GPa_DESY-June2022_DL071_s5_dom3_v3.cif
- cifs for submission/70 GPa/zeta-N2_70GPa_DESY-June2022_DL071_s5_dom3_v3.fcf
- cifs for submission/86 GPa/
- cifs for submission/86 GPa/checkcif.pdf
- cifs for submission/86 GPa/zeta-N2_86GPa_ID11-April2023_AAN35_s6_dom1_v3.cif
- cifs for submission/86 GPa/zeta-N2_86GPa_ID11-April2023_AAN35_s6_dom1_v3.fcf
