# Supplementary material for: Structure determination of ζ-N2 from single-crystal X-ray diffraction and theoretical suggestion for the formation of amorphous nitrogen
Source: Nat Commun. 2023 Oct 5;14:6207. doi: 10.1038/s41467-023-41968-2 (PMC10556017; doi:10.1038/s41467-023-41968-2)
Supplement: Supplementary file 4 — Supplementary Dataset 1 [file 41467_2023_41968_MOESM4_ESM.zip › cifs for submission/54 GPa/epsilon-N2_54GPa_APS-Feb2023_JS001_s1_dom1_v5.cif]

#=======================================================================
data_global
#=======================================================================

_audit_creation_method                   'Jana2006 Version : 10/09/2020'


# 1. PROCESSING SUMMARY (IUCr Office Use Only)

_journal_date_recd_electronic            ?
_journal_date_to_coeditor                ?
_journal_date_from_coeditor              ?
_journal_date_accepted                   ?
_journal_date_printers_first             ?
_journal_date_printers_final             ?
_journal_date_proofs_out                 ?
_journal_date_proofs_in                  ?
_journal_coeditor_name                   ?
_journal_coeditor_code                   ?
_journal_coeditor_notes
; ?
;
_journal_techeditor_code                 ?
_journal_paper_category                  ?
_journal_techeditor_notes
; ?
;
_journal_coden_ASTM                      ?
_journal_name_full                       'Acta Crystallographica Section C'
_journal_year                            ?
_journal_volume                          ?
_journal_issue                           ?
_journal_page_first                      ?
_journal_page_last                       ?
_journal_suppl_publ_number               ?
_journal_suppl_publ_pages                ?

#=======================================================================

# 2. SUBMISSION DETAILS

_publ_contact_author_name                ?
_publ_contact_author_address
; ?
;
_publ_contact_author_email               ?
_publ_contact_author_fax                 ?
_publ_contact_author_phone               ?

_publ_requested_journal                  'Acta Crystallographica Section C'
_publ_requested_category                 ?

_publ_contact_letter
; ?
;

#=======================================================================

# 3. TITLE AND AUTHOR LIST

_publ_section_title
; ?
;
_publ_section_title_footnote
; ?
;
loop_
 _publ_author_name
 _publ_author_footnote
 _publ_author_address
; ?      Dominique Laniel
;
; ?      # footnote
;
; ?      # address
;

#=======================================================================

# 4. TEXT

_publ_section_synopsis
; ?
;
_publ_section_abstract
; ?
;
_publ_section_comment
; ?
;
_publ_section_introduction
; ?
;
_publ_section_experimental
; ?
;
_publ_section_exptl_prep
; ?
;
_publ_section_exptl_refinement
; ?
;
_publ_section_exptl_solution
; ?
;
_publ_section_discussion
; ?
;
_publ_section_acknowledgements
; ?
;
_publ_section_references
;
Petricek, V., Dusek, M. & Palatinus L. (2014). Z. Kristallogr. 229(5), 345-352.

Palatinus L. & Chapuis G. (2007). J. Appl. Cryst. 40, 786-790.

# enable this reference if Diamond ver. 2 was used for visualization
#Brandenburg, K. (1999). DIAMOND. Version. 2.1c.
#Crystal Impact GbR, Bonn, Germany.

# enable this reference if Diamond ver. 3 was used for visualization
#Brandenburg, K. & Putz, H. (2005). DIAMOND Version 3.
#Crystal Impact GbR, Postfach 1251, D-53002 Bonn, Germany.

# enable this reference if SIR97 was used for solving of the structure
#Altomare, A., Burla, M. C., Camalli, M., Cascarano, G., Giacovazzo, C.,
#Guagliardi, A., Moliterni, A. G. G., Polidori, G., Spagna, R. (1997).
#SIR97. A Package for Crystal Structure Solution by Direct Methods
#and Refinement, Bari, Rome, Italy.

# use this reference if SIR2002 was used for solving of the structure
#Burla, M.C., Camalli, M., Carrozzini, B., Cascarano, G., Giacovazzo, C.,
#Polidori, G., Spagna, R.
#SIR2002: the program, J. Appl. Cryst, (2003). 36, 1103


# use this reference if SIR2011 was used for solving of the structure
#Burla, M.C., Caliandro, R., Camalli, M., Carrozzini, B., Cascarano,
#G.L., Giacovazzo, C., Mallamo. M., Mazzone, A., Polidori, G., Spagna, R.
#SIR2011: a new package for crystal structure determination and refinement,
#J.Appl.Cryst. (2012) 45, 357-361

# enable this reference if bond valences were calculated
#Brown, I. D. (1996). J. Appl. Cryst. 29, 479-480.

# enable this reference if Xshape wase used for crystal shape refinement
#Stoe & Cie (1998). X-SHAPE. Stoe & Cie, Darmstadt, Germany.


# enable this reference if Flack coefficient was refined
#Flack, H. D. (1983). Acta Cryst. A39, 876-881.
;
_publ_section_figure_captions
; ?
;
_publ_section_table_legends
; ?
;

#=======================================================================
data_I
#=======================================================================

# 5. CHEMICAL DATA

_chemical_name_systematic
; ?
;
_chemical_name_common                    ?
_chemical_formula_moiety                 ?
_chemical_formula_structural             ?
_chemical_formula_analytical             ?
_chemical_formula_iupac                  ?
_chemical_formula_sum                    'N2'
_chemical_formula_weight                 28
_chemical_melting_point                  ?
_chemical_compound_source                ?
_chemical_absolute_configuration         .

#=======================================================================

# 6. CRYSTAL DATA

_symmetry_cell_setting                   trigonal
_symmetry_space_group_name_H-M           'R -3 c'
_symmetry_space_group_name_Hall          '-R 3;-2"c'
_symmetry_Int_Tables_number              167

loop_
 _space_group_symop_id
 _space_group_symop_operation_xyz
 1   x,y,z
 2   -y,x-y,z
 3   -x+y,-x,z
 4   y,x,-z+1/2
 5   x-y,-y,-z+1/2
 6   -x,-x+y,-z+1/2
 7   -x,-y,-z
 8   y,-x+y,-z
 9   x-y,x,-z
 10  -y,-x,z+1/2
 11  -x+y,y,z+1/2
 12  x,x-y,z+1/2
 13  x+2/3,y+1/3,z+1/3
 14  -y+2/3,x-y+1/3,z+1/3
 15  -x+y+2/3,-x+1/3,z+1/3
 16  y+2/3,x+1/3,-z+5/6
 17  x-y+2/3,-y+1/3,-z+5/6
 18  -x+2/3,-x+y+1/3,-z+5/6
 19  -x+2/3,-y+1/3,-z+1/3
 20  y+2/3,-x+y+1/3,-z+1/3
 21  x-y+2/3,x+1/3,-z+1/3
 22  -y+2/3,-x+1/3,z+5/6
 23  -x+y+2/3,y+1/3,z+5/6
 24  x+2/3,x-y+1/3,z+5/6
 25  x+1/3,y+2/3,z+2/3
 26  -y+1/3,x-y+2/3,z+2/3
 27  -x+y+1/3,-x+2/3,z+2/3
 28  y+1/3,x+2/3,-z+1/6
 29  x-y+1/3,-y+2/3,-z+1/6
 30  -x+1/3,-x+y+2/3,-z+1/6
 31  -x+1/3,-y+2/3,-z+2/3
 32  y+1/3,-x+y+2/3,-z+2/3
 33  x-y+1/3,x+2/3,-z+2/3
 34  -y+1/3,-x+2/3,z+1/6
 35  -x+y+1/3,y+2/3,z+1/6
 36  x+1/3,x-y+2/3,z+1/6

_cell_length_a                           6.819(8)
_cell_length_b                           6.819(8)
_cell_length_c                           9.749(9)
_cell_angle_alpha                        90
_cell_angle_beta                         90
_cell_angle_gamma                        120
_cell_volume                             392.6(7)

loop_
 _twin_individual_id
 _twin_individual_mass_fraction_refined
 _twin_individual_twin_matrix_11
 _twin_individual_twin_matrix_12
 _twin_individual_twin_matrix_13
 _twin_individual_twin_matrix_21
 _twin_individual_twin_matrix_22
 _twin_individual_twin_matrix_23
 _twin_individual_twin_matrix_31
 _twin_individual_twin_matrix_32
 _twin_individual_twin_matrix_33
 ? ? ? ? ? ? ? ? ? ? ?

_cell_formula_units_Z                    24

_cell_measurement_reflns_used            95
_cell_measurement_theta_min              3.37
_cell_measurement_theta_max              10.54
_cell_measurement_temperature            293
_cell_special_details
; ?
;

_exptl_crystal_density_diffrn            2.8439
_exptl_crystal_density_meas              ?
_exptl_crystal_density_method            ?
_exptl_crystal_F_000                     336

_exptl_absorpt_coefficient_mu            0.061
_exptl_crystal_description               "Single-crystal of epsilon-N2 at 54 GPa"
_exptl_crystal_size_max                  ?
_exptl_crystal_size_mid                  ?
_exptl_crystal_size_min                  ?
_exptl_crystal_size_rad                  ?
_exptl_crystal_colour                    ?
_exptl_absorpt_correction_type           'multi-scan'
_exptl_absorpt_process_details
;
CrysAlisPro 1.171.43.67a (Rigaku Oxford Diffraction, 2023)
Empirical absorption correction using spherical harmonics,
implemented in SCALE3 ABSPACK scaling algorithm.
;
_exptl_absorpt_correction_T_min          0.655
_exptl_absorpt_correction_T_max          1
loop_
 _exptl_crystal_face_index_h
 _exptl_crystal_face_index_k
 _exptl_crystal_face_index_l
 _exptl_crystal_face_perp_dist
 ? ? ? ?

#=======================================================================

# 7. EXPERIMENTAL DATA

_exptl_special_details                   ?

_diffrn_ambient_temperature              293
_diffrn_source                           'synchrotron'
_diffrn_source_power                     ?
_diffrn_source_voltage                   ?
_diffrn_source_current                   ?
_diffrn_radiation_type                   synchrotron
_diffrn_radiation_source                 ?
_diffrn_radiation_wavelength             0.29521
_diffrn_radiation_monochromator          'synchrotron'
_diffrn_measurement_device               'four-circle diffractometer'
_diffrn_measurement_device_type          'esperanto-CrysAlisPro-abstract goniometer imported esperanto images'
_diffrn_detector                         'Hybrid Pixel Array Detector'
_diffrn_detector_area_resol_mean         5.8140
_diffrn_measurement_method               '\w scans'
_diffrn_measurement_specimen_support     ?

_diffrn_reflns_number                    247
_diffrn_reflns_theta_min                 2.25
_diffrn_reflns_theta_max                 12.09
_diffrn_reflns_theta_full                11.67
_diffrn_measured_fraction_theta_max      0.74
_diffrn_measured_fraction_theta_full     0.76
_diffrn_reflns_av_R_equivalents          0.0908
_diffrn_reflns_av_unetI/netI             0.0183
_diffrn_reflns_limit_h_min               -9
_diffrn_reflns_limit_h_max               8
_diffrn_reflns_limit_k_min               -9
_diffrn_reflns_limit_k_max               8
_diffrn_reflns_limit_l_min               -12
_diffrn_reflns_limit_l_max               12
_diffrn_reflns_reduction_process         ?

_diffrn_standards_number                 ?
_diffrn_standards_interval_count         ?
_diffrn_standards_interval_time          ?
_diffrn_standards_decay_%                ?
loop_
_diffrn_standard_refln_index_h
_diffrn_standard_refln_index_k
_diffrn_standard_refln_index_l
  ? ? ?

_diffrn_radiation_probe                  X-ray

#=======================================================================

# 8. REFINEMENT DATA

_refine_special_details
; ?
;

_reflns_number_total                     79
_reflns_number_gt                        55
_reflns_threshold_expression             'I>3\s(I)'

_refine_ls_structure_factor_coef         F
_refine_ls_R_factor_gt                   0.0886
_refine_ls_wR_factor_gt                  0.0754
_refine_ls_R_factor_all                  0.1388
_refine_ls_wR_factor_ref                 0.0803
_refine_ls_goodness_of_fit_ref           3.68
_refine_ls_goodness_of_fit_gt            4.24
_refine_ls_restrained_S_gt               ?
_refine_ls_restrained_S_all              ?
_refine_ls_number_reflns                 79
_refine_ls_number_parameters             7
_refine_ls_number_restraints             0
_refine_ls_number_constraints            0
_refine_ls_weighting_scheme              sigma
_refine_ls_weighting_details             'w=1/(\s^2^(F)+0.0001F^2^)'
_refine_ls_hydrogen_treatment            ?
_refine_ls_shift/su_max                  0.0406
_refine_ls_shift/su_mean                 0.0127
_refine_diff_density_max                 ?
_refine_diff_density_min                 ?
_refine_ls_extinction_method             'none'
_refine_ls_extinction_coef               ?
_refine_ls_extinction_expression         ?
_refine_ls_abs_structure_details         ?
_refine_ls_abs_structure_Flack           ?
_refine_ls_abs_structure_Rogers          ?

loop_
 _atom_type_symbol
 _atom_type_scat_dispersion_real
 _atom_type_scat_dispersion_imag
 _atom_type_scat_source
 N   -0.0010  0.0005
 'International Tables Vol C tables 4.2.6.8 and 6.1.1.1'

_computing_data_collection
 'CrysAlisPro 1.171.43.67a (Rigaku OD, 2023) (IMPORT)'
_computing_cell_refinement
 'CrysAlisPro 1.171.43.67a (Rigaku OD, 2023)'
_computing_data_reduction
 'CrysAlisPro 1.171.43.67a (Rigaku OD, 2023)'
_computing_structure_solution            ?
_computing_structure_refinement          ?
_computing_molecular_graphics            ?
_computing_publication_material          ?

loop_
 _restr_distance_atom_site_label_1
 _restr_distance_site_symmetry_1
 _restr_distance_atom_site_label_2
 _restr_distance_site_symmetry_2
 _restr_distance_target
 _restr_distance_target_weight_param
 ? ? ? ? ? ?

loop_
 _restr_angle_atom_site_label_1
 _restr_angle_site_symmetry_1
 _restr_angle_atom_site_label_2
 _restr_angle_site_symmetry_2
 _restr_angle_atom_site_label_3
 _restr_angle_site_symmetry_3
 _restr_angle_target
 _restr_angle_target_weight_param
 ? ? ? ? ? ? ? ?

loop_
 _restr_torsion_atom_site_label_1
 _restr_torsion_site_symmetry_1
 _restr_torsion_atom_site_label_2
 _restr_torsion_site_symmetry_2
 _restr_torsion_atom_site_label_3
 _restr_torsion_site_symmetry_3
 _restr_torsion_atom_site_label_4
 _restr_torsion_site_symmetry_4
 _restr_torsion_angle_target
 _restr_torsion_weight_param
 ? ? ? ? ? ? ? ? ? ?

loop_
 _restr_equal_distance_atom_site_label_1
 _restr_equal_distance_site_symmetry_1
 _restr_equal_distance_atom_site_label_2
 _restr_equal_distance_site_symmetry_2
 _restr_equal_distance_class_class_id
 _restr_equal_distance_class_target_weight_param
 ? ? ? ? ? ?

loop_
 _restr_equal_angle_atom_site_label_1
 _restr_equal_angle_site_symmetry_1
 _restr_equal_angle_atom_site_label_2
 _restr_equal_angle_site_symmetry_2
 _restr_equal_angle_atom_site_label_3
 _restr_equal_angle_site_symmetry_3
 _restr_equal_angle_class_class_id
 _restr_equal_angle_class_target_weight_param
 ? ? ? ? ? ? ? ?

loop_
 _restr_equal_torsion_atom_site_label_1
 _restr_equal_torsion_site_symmetry_1
 _restr_equal_torsion_atom_site_label_2
 _restr_equal_torsion_site_symmetry_2
 _restr_equal_torsion_atom_site_label_3
 _restr_equal_torsion_site_symmetry_3
 _restr_equal_torsion_atom_site_label_4
 _restr_equal_torsion_site_symmetry_4
 _restr_equal_torsion_class_class_id
 _restr_equal_torsion_class_target_weight_param
 ? ? ? ? ? ? ? ? ? ?


#=======================================================================

# 9. ATOMIC COORDINATES AND DISPLACEMENT PARAMETERS

loop_
 _atom_site_label
 _atom_site_type_symbol
 _atom_site_fract_x
 _atom_site_fract_y
 _atom_site_fract_z
 _atom_site_adp_type
 _atom_site_U_iso_or_equiv
 _atom_site_site_symmetry_multiplicity
 _atom_site_occupancy
 _atom_site_calc_flag
 _atom_site_refinement_flags
 _atom_site_disorder_assembly
 _atom_site_disorder_group
  N002 N 1 0 0.5529(6) Uiso 0.0220(15) 12 1 d . . .
  N001 N 0.7304(6) -0.2043(7) 0.2111(3) Uiso 0.0224(11) 36 1 d . . .

loop_
 _atom_site_aniso_label
 _atom_site_aniso_type_symbol
 _atom_site_aniso_U_11
 _atom_site_aniso_U_22
 _atom_site_aniso_U_33
 _atom_site_aniso_U_12
 _atom_site_aniso_U_13
 _atom_site_aniso_U_23
 ? ? ? ? ? ? ? ?

loop_
 _jana_atom_site_ADP_C_label
 _jana_atom_site_ADP_C_type_symbol
 _jana_atom_site_ADP_C_111
 _jana_atom_site_ADP_C_112
 _jana_atom_site_ADP_C_113
 _jana_atom_site_ADP_C_122
 _jana_atom_site_ADP_C_123
 _jana_atom_site_ADP_C_133
 _jana_atom_site_ADP_C_222
 _jana_atom_site_ADP_C_223
 _jana_atom_site_ADP_C_233
 _jana_atom_site_ADP_C_333
 ? ? ? ? ? ? ? ? ? ? ? ?

loop_
 _jana_atom_site_ADP_D_label
 _jana_atom_site_ADP_D_type_symbol
 _jana_atom_site_ADP_D_1111
 _jana_atom_site_ADP_D_1112
 _jana_atom_site_ADP_D_1113
 _jana_atom_site_ADP_D_1122
 _jana_atom_site_ADP_D_1123
 _jana_atom_site_ADP_D_1133
 _jana_atom_site_ADP_D_1222
 _jana_atom_site_ADP_D_1223
 _jana_atom_site_ADP_D_1233
 _jana_atom_site_ADP_D_1333
 _jana_atom_site_ADP_D_2222
 _jana_atom_site_ADP_D_2223
 _jana_atom_site_ADP_D_2233
 _jana_atom_site_ADP_D_2333
 _jana_atom_site_ADP_D_3333
 ? ? ? ? ? ? ? ? ? ? ? ? ? ? ? ? ?

loop_
 _jana_atom_site_ADP_E_label
 _jana_atom_site_ADP_E_type_symbol
 _jana_atom_site_ADP_E_11111
 _jana_atom_site_ADP_E_11112
 _jana_atom_site_ADP_E_11113
 _jana_atom_site_ADP_E_11122
 _jana_atom_site_ADP_E_11123
 _jana_atom_site_ADP_E_11133
 _jana_atom_site_ADP_E_11222
 _jana_atom_site_ADP_E_11223
 _jana_atom_site_ADP_E_11233
 _jana_atom_site_ADP_E_11333
 _jana_atom_site_ADP_E_12222
 _jana_atom_site_ADP_E_12223
 _jana_atom_site_ADP_E_12233
 _jana_atom_site_ADP_E_12333
 _jana_atom_site_ADP_E_13333
 _jana_atom_site_ADP_E_22222
 _jana_atom_site_ADP_E_22223
 _jana_atom_site_ADP_E_22233
 _jana_atom_site_ADP_E_22333
 _jana_atom_site_ADP_E_23333
 _jana_atom_site_ADP_E_33333
 ? ? ? ? ? ? ? ? ? ? ? ? ? ? ? ? ? ? ? ? ? ? ?

loop_
 _jana_atom_site_ADP_F_label
 _jana_atom_site_ADP_F_type_symbol
 _jana_atom_site_ADP_F_111111
 _jana_atom_site_ADP_F_111112
 _jana_atom_site_ADP_F_111113
 _jana_atom_site_ADP_F_111122
 _jana_atom_site_ADP_F_111123
 _jana_atom_site_ADP_F_111133
 _jana_atom_site_ADP_F_111222
 _jana_atom_site_ADP_F_111223
 _jana_atom_site_ADP_F_111233
 _jana_atom_site_ADP_F_111333
 _jana_atom_site_ADP_F_112222
 _jana_atom_site_ADP_F_112223
 _jana_atom_site_ADP_F_112233
 _jana_atom_site_ADP_F_112333
 _jana_atom_site_ADP_F_113333
 _jana_atom_site_ADP_F_122222
 _jana_atom_site_ADP_F_122223
 _jana_atom_site_ADP_F_122233
 _jana_atom_site_ADP_F_122333
 _jana_atom_site_ADP_F_123333
 _jana_atom_site_ADP_F_133333
 _jana_atom_site_ADP_F_222222
 _jana_atom_site_ADP_F_222223
 _jana_atom_site_ADP_F_222233
 _jana_atom_site_ADP_F_222333
 _jana_atom_site_ADP_F_223333
 _jana_atom_site_ADP_F_233333
 _jana_atom_site_ADP_F_333333
 ? ? ? ? ? ? ? ? ? ? ? ? ? ? ? ? ? ? ? ? ? ? ? ? ? ? ? ? ? ?


#=======================================================================

# 10. MOLECULAR GEOMETRY


loop_
 _geom_bond_atom_site_label_1
 _geom_bond_atom_site_label_2
 _geom_bond_site_symmetry_1
 _geom_bond_site_symmetry_2
 _geom_bond_distance
 _geom_bond_publ_flag
  N002 N002 . 7_756 1.032(8) ?
  N002 N001 . 13_555 2.393(8) ?
  N002 N001 . 14_545 2.393(8) ?
  N002 N001 . 15_655 2.393(9) ?
  N002 N001 . 7_756 2.838(7) ?
  N002 N001 . 31_645 2.573(8) ?
  N002 N001 . 8_666 2.838(7) ?
  N002 N001 . 32_655 2.573(7) ?
  N002 N001 . 9_546 2.838(7) ?
  N002 N001 . 33_545 2.573(9) ?
  N002 N001 . 10_665 2.266(7) ?
  N002 N001 . 11_755 2.266(7) ?
  N002 N001 . 12_545 2.266(7) ?
  N001 N001 . 2_645 2.877(11) ?
  N001 N001 . 3_765 2.877(11) ?
  N001 N001 . 4_645 1.083(6) ?
  N001 N001 . 5_555 2.529(9) ?
  N001 N001 . 30_655 2.602(6) ?
  N001 N001 . 19_645 2.879(8) ?
  N001 N001 . 31_645 2.673(7) ?
  N001 N001 . 20_555 2.544(10) ?
  N001 N001 . 21_445 2.544(8) ?
  N001 N001 . 22_554 2.559(7) ?
  N001 N001 . 34_555 2.559(7) ?
  N001 N001 . 23_654 2.789(8) ?
  N001 N001 . 35_645 2.789(8) ?

loop_
 _geom_angle_atom_site_label_1
 _geom_angle_atom_site_label_2
 _geom_angle_atom_site_label_3
 _geom_angle_site_symmetry_1
 _geom_angle_site_symmetry_2
 _geom_angle_site_symmetry_3
 _geom_angle
 _geom_angle_publ_flag
  N002 N002 N001 7_756 . 13_555 88.01(15) ?
  N002 N002 N001 7_756 . 14_545 88.01(15) ?
  N002 N002 N001 7_756 . 15_655 88.01(15) ?
  N002 N002 N001 7_756 . 7_756 144.17(11) ?
  N002 N002 N001 7_756 . 31_645 68.36(14) ?
  N002 N002 N001 7_756 . 8_666 144.17(13) ?
  N002 N002 N001 7_756 . 32_655 68.36(14) ?
  N002 N002 N001 7_756 . 9_546 144.17(12) ?
  N002 N002 N001 7_756 . 33_545 68.36(14) ?
  N002 N002 N001 7_756 . 10_665 132.87(14) ?
  N002 N002 N001 7_756 . 11_755 132.87(16) ?
  N002 N002 N001 7_756 . 12_545 132.87(15) ?
  N001 N002 N001 13_555 . 14_545 119.88(16) ?
  N001 N002 N001 13_555 . 15_655 119.9(2) ?
  N001 N002 N001 13_555 . 7_756 60.76(15) ?
  N001 N002 N001 13_555 . 31_645 156.4(3) ?
  N001 N002 N001 13_555 . 8_666 121.6(2) ?
  N001 N002 N001 13_555 . 32_655 61.49(16) ?
  N001 N002 N001 13_555 . 9_546 92.80(19) ?
  N001 N002 N001 13_555 . 33_545 61.5(2) ?
  N001 N002 N001 13_555 . 10_665 66.54(17) ?
  N001 N002 N001 13_555 . 11_755 73.48(18) ?
  N001 N002 N001 13_555 . 12_545 138.9(3) ?
  N001 N002 N001 14_545 . 15_655 119.9(2) ?
  N001 N002 N001 14_545 . 7_756 92.80(18) ?
  N001 N002 N001 14_545 . 31_645 61.49(16) ?
  N001 N002 N001 14_545 . 8_666 60.76(16) ?
  N001 N002 N001 14_545 . 32_655 156.4(3) ?
  N001 N002 N001 14_545 . 9_546 121.6(2) ?
  N001 N002 N001 14_545 . 33_545 61.5(2) ?
  N001 N002 N001 14_545 . 10_665 73.48(19) ?
  N001 N002 N001 14_545 . 11_755 138.9(3) ?
  N001 N002 N001 14_545 . 12_545 66.54(19) ?
  N001 N002 N001 15_655 . 7_756 121.6(2) ?
  N001 N002 N001 15_655 . 31_645 61.5(2) ?
  N001 N002 N001 15_655 . 8_666 92.80(19) ?
  N001 N002 N001 15_655 . 32_655 61.5(2) ?
  N001 N002 N001 15_655 . 9_546 60.76(14) ?
  N001 N002 N001 15_655 . 33_545 156.4(3) ?
  N001 N002 N001 15_655 . 10_665 138.9(3) ?
  N001 N002 N001 15_655 . 11_755 66.54(18) ?
  N001 N002 N001 15_655 . 12_545 73.5(2) ?
  N001 N002 N001 7_756 . 31_645 141.2(2) ?
  N001 N002 N001 7_756 . 8_666 60.92(18) ?
  N001 N002 N001 7_756 . 32_655 106.25(17) ?
  N001 N002 N001 7_756 . 9_546 60.92(17) ?
  N001 N002 N001 7_756 . 33_545 80.66(15) ?
  N001 N002 N001 7_756 . 10_665 20.89(16) ?
  N001 N002 N001 7_756 . 11_755 58.12(18) ?
  N001 N002 N001 7_756 . 12_545 78.9(2) ?
  N001 N002 N001 31_645 . 8_666 80.66(14) ?
  N001 N002 N001 31_645 . 32_655 107.22(19) ?
  N001 N002 N001 31_645 . 9_546 106.25(17) ?
  N001 N002 N001 31_645 . 33_545 107.2(2) ?
  N001 N002 N001 31_645 . 10_665 130.02(19) ?
  N001 N002 N001 31_645 . 11_755 122.50(17) ?
  N001 N002 N001 31_645 . 12_545 64.68(15) ?
  N001 N002 N001 8_666 . 32_655 141.2(2) ?
  N001 N002 N001 8_666 . 9_546 60.9(2) ?
  N001 N002 N001 8_666 . 33_545 106.25(18) ?
  N001 N002 N001 8_666 . 10_665 58.12(18) ?
  N001 N002 N001 8_666 . 11_755 78.9(2) ?
  N001 N002 N001 8_666 . 12_545 20.89(14) ?
  N001 N002 N001 32_655 . 9_546 80.66(17) ?
  N001 N002 N001 32_655 . 33_545 107.2(2) ?
  N001 N002 N001 32_655 . 10_665 122.50(19) ?
  N001 N002 N001 32_655 . 11_755 64.68(16) ?
  N001 N002 N001 32_655 . 12_545 130.0(2) ?
  N001 N002 N001 9_546 . 33_545 141.21(19) ?
  N001 N002 N001 9_546 . 10_665 78.9(2) ?
  N001 N002 N001 9_546 . 11_755 20.9(2) ?
  N001 N002 N001 9_546 . 12_545 58.1(2) ?
  N001 N002 N001 33_545 . 10_665 64.68(15) ?
  N001 N002 N001 33_545 . 11_755 130.0(2) ?
  N001 N002 N001 33_545 . 12_545 122.5(2) ?
  N001 N002 N001 10_665 . 11_755 78.8(2) ?
  N001 N002 N001 10_665 . 12_545 78.8(2) ?
  N001 N002 N001 11_755 . 12_545 78.8(3) ?
  N002 N001 N002 25_444 . 7_756 119.2(2) ?
  N002 N001 N002 25_444 . 31_645 23.63(18) ?
  N002 N001 N002 25_444 . 10_664 132.1(2) ?
  N002 N001 N001 25_444 . 2_645 177.2(2) ?
  N002 N001 N001 25_444 . 3_765 122.0(3) ?
  N002 N001 N001 25_444 . 4_645 116.6(3) ?
  N002 N001 N001 25_444 . 5_555 107.1(3) ?
  N002 N001 N001 25_444 . 30_655 75.52(19) ?
  N002 N001 N001 25_444 . 19_645 126.39(18) ?
  N002 N001 N001 25_444 . 31_645 67.87(18) ?
  N002 N001 N001 25_444 . 20_555 62.74(18) ?
  N002 N001 N001 25_444 . 21_445 62.74(19) ?
  N002 N001 N001 25_444 . 22_554 118.59(18) ?
  N002 N001 N001 25_444 . 34_555 54.35(17) ?
  N002 N001 N001 25_444 . 23_654 82.1(2) ?
  N002 N001 N001 25_444 . 35_645 51.17(18) ?
  N002 N001 N002 7_756 . 31_645 141.2(2) ?
  N002 N001 N002 7_756 . 10_664 97.0(2) ?
  N002 N001 N001 7_756 . 2_645 59.54(13) ?
  N002 N001 N001 7_756 . 3_765 59.54(12) ?
  N002 N001 N001 7_756 . 4_645 48.3(2) ?
  N002 N001 N001 7_756 . 5_555 49.55(13) ?
  N002 N001 N001 7_756 . 30_655 159.78(17) ?
  N002 N001 N001 7_756 . 19_645 98.60(17) ?
  N002 N001 N001 7_756 . 31_645 51.37(14) ?
  N002 N001 N001 7_756 . 20_555 138.0(2) ?
  N002 N001 N001 7_756 . 21_445 107.18(18) ?
  N002 N001 N001 7_756 . 22_554 116.7(2) ?
  N002 N001 N001 7_756 . 34_555 68.25(15) ?
  N002 N001 N001 7_756 . 23_654 109.55(18) ?
  N002 N001 N001 7_756 . 35_645 89.43(17) ?
  N002 N001 N002 31_645 . 10_664 110.5(2) ?
  N002 N001 N001 31_645 . 2_645 158.27(19) ?
  N002 N001 N001 31_645 . 3_765 119.5(2) ?
  N002 N001 N001 31_645 . 4_645 134.2(3) ?
  N002 N001 N001 31_645 . 5_555 113.2(3) ?
  N002 N001 N001 31_645 . 30_655 51.94(16) ?
  N002 N001 N001 31_645 . 19_645 115.55(17) ?
  N002 N001 N001 31_645 . 31_645 90.4(2) ?
  N002 N001 N001 31_645 . 20_555 55.77(17) ?
  N002 N001 N001 31_645 . 21_445 55.77(16) ?
  N002 N001 N001 31_645 . 22_554 100.98(18) ?
  N002 N001 N001 31_645 . 34_555 73.30(19) ?
  N002 N001 N001 31_645 . 23_654 68.83(18) ?
  N002 N001 N001 31_645 . 35_645 69.54(19) ?
  N002 N001 N001 10_664 . 2_645 50.60(15) ?
  N002 N001 N001 10_664 . 3_765 50.60(14) ?
  N002 N001 N001 10_664 . 4_645 110.8(4) ?
  N002 N001 N001 10_664 . 5_555 72.33(18) ?
  N002 N001 N001 10_664 . 30_655 63.38(17) ?
  N002 N001 N001 10_664 . 19_645 71.18(16) ?
  N002 N001 N001 10_664 . 31_645 136.9(2) ?
  N002 N001 N001 10_664 . 20_555 110.7(2) ?
  N002 N001 N001 10_664 . 21_445 78.04(18) ?
  N002 N001 N001 10_664 . 22_554 59.11(16) ?
  N002 N001 N001 10_664 . 34_555 127.8(2) ?
  N002 N001 N001 10_664 . 23_654 55.35(16) ?
  N002 N001 N001 10_664 . 35_645 167.2(2) ?
  N001 N001 N001 2_645 . 3_765 60.0(2) ?
  N001 N001 N001 2_645 . 4_645 60.6(3) ?
  N001 N001 N001 2_645 . 5_555 74.2(2) ?
  N001 N001 N001 2_645 . 30_655 106.34(17) ?
  N001 N001 N001 2_645 . 19_645 52.45(18) ?
  N001 N001 N001 2_645 . 31_645 110.86(16) ?
  N001 N001 N001 2_645 . 20_555 116.2(3) ?
  N001 N001 N001 2_645 . 21_445 119.9(2) ?
  N001 N001 N001 2_645 . 22_554 61.42(17) ?
  N001 N001 N001 2_645 . 34_555 125.41(18) ?
  N001 N001 N001 2_645 . 23_654 100.7(2) ?
  N001 N001 N001 2_645 . 35_645 126.0(2) ?
  N001 N001 N001 3_765 . 4_645 101.7(3) ?
  N001 N001 N001 3_765 . 5_555 21.91(15) ?
  N001 N001 N001 3_765 . 30_655 101.47(17) ?
  N001 N001 N001 3_765 . 19_645 109.3(2) ?
  N001 N001 N001 3_765 . 31_645 86.35(16) ?
  N001 N001 N001 3_765 . 20_555 160.00(17) ?
  N001 N001 N001 3_765 . 21_445 63.8(2) ?
  N001 N001 N001 3_765 . 22_554 106.62(19) ?
  N001 N001 N001 3_765 . 34_555 81.2(2) ?
  N001 N001 N001 3_765 . 23_654 53.66(17) ?
  N001 N001 N001 3_765 . 35_645 141.27(19) ?
  N001 N001 N001 4_645 . 5_555 97.5(3) ?
  N001 N001 N001 4_645 . 30_655 140.7(4) ?
  N001 N001 N001 4_645 . 19_645 62.1(3) ?
  N001 N001 N001 4_645 . 31_645 72.2(3) ?
  N001 N001 N001 4_645 . 20_555 91.4(3) ?
  N001 N001 N001 4_645 . 21_445 153.6(4) ?
  N001 N001 N001 4_645 . 22_554 84.1(4) ?
  N001 N001 N001 4_645 . 34_555 95.9(3) ?
  N001 N001 N001 4_645 . 23_654 155.4(3) ?
  N001 N001 N001 4_645 . 35_645 65.7(3) ?
  N001 N001 N001 5_555 . 30_655 115.2(2) ?
  N001 N001 N001 5_555 . 19_645 126.5(2) ?
  N001 N001 N001 5_555 . 31_645 64.78(16) ?
  N001 N001 N001 5_555 . 20_555 168.9(3) ?
  N001 N001 N001 5_555 . 21_445 60.6(2) ?
  N001 N001 N001 5_555 . 22_554 128.0(2) ?
  N001 N001 N001 5_555 . 34_555 60.00(19) ?
  N001 N001 N001 5_555 . 23_654 60.11(17) ?
  N001 N001 N001 5_555 . 35_645 119.9(2) ?
  N001 N001 N001 30_655 . 19_645 80.5(2) ?
  N001 N001 N001 30_655 . 31_645 140.6(3) ?
  N001 N001 N001 30_655 . 20_555 59.62(16) ?
  N001 N001 N001 30_655 . 21_445 65.6(2) ?
  N001 N001 N001 30_655 . 22_554 59.06(19) ?
  N001 N001 N001 30_655 . 34_555 118.6(3) ?
  N001 N001 N001 30_655 . 23_654 56.18(18) ?
  N001 N001 N001 30_655 . 35_645 110.77(18) ?
  N001 N001 N001 19_645 . 31_645 133.6(2) ?
  N001 N001 N001 19_645 . 20_555 63.7(2) ?
  N001 N001 N001 19_645 . 21_445 141.85(17) ?
  N001 N001 N001 19_645 . 22_554 21.96(12) ?
  N001 N001 N001 19_645 . 34_555 156.75(19) ?
  N001 N001 N001 19_645 . 23_654 121.23(18) ?
  N001 N001 N001 19_645 . 35_645 97.0(2) ?
  N001 N001 N001 31_645 . 20_555 112.23(17) ?
  N001 N001 N001 31_645 . 21_445 84.5(2) ?
  N001 N001 N001 31_645 . 22_554 155.0(2) ?
  N001 N001 N001 31_645 . 34_555 23.76(15) ?
  N001 N001 N001 31_645 . 23_654 103.4(2) ?
  N001 N001 N001 31_645 . 35_645 55.11(15) ?
  N001 N001 N001 20_555 . 21_445 109.0(2) ?
  N001 N001 N001 20_555 . 22_554 59.42(18) ?
  N001 N001 N001 20_555 . 34_555 112.6(2) ?
  N001 N001 N001 20_555 . 23_654 112.2(2) ?
  N001 N001 N001 20_555 . 35_645 58.18(15) ?
  N001 N001 N001 21_445 . 22_554 120.39(18) ?
  N001 N001 N001 21_445 . 34_555 61.32(18) ?
  N001 N001 N001 21_445 . 23_654 22.83(16) ?
  N001 N001 N001 21_445 . 35_645 110.7(3) ?
  N001 N001 N001 22_554 . 34_555 172.02(17) ?
  N001 N001 N001 22_554 . 23_654 101.46(18) ?
  N001 N001 N001 22_554 . 35_645 108.1(2) ?
  N001 N001 N001 34_555 . 23_654 81.9(2) ?
  N001 N001 N001 34_555 . 35_645 64.93(18) ?
  N001 N001 N001 23_654 . 35_645 132.4(3) ?

loop_
 _geom_torsion_atom_site_label_1
 _geom_torsion_atom_site_label_2
 _geom_torsion_atom_site_label_3
 _geom_torsion_atom_site_label_4
 _geom_torsion_site_symmetry_1
 _geom_torsion_site_symmetry_2
 _geom_torsion_site_symmetry_3
 _geom_torsion_site_symmetry_4
 _geom_torsion
 _geom_torsion_publ_flag
 ? ? ? ? ? ? ? ? ? ?

loop_
 _geom_hbond_atom_site_label_D
 _geom_hbond_atom_site_label_H
 _geom_hbond_atom_site_label_A
 _geom_hbond_site_symmetry_D
 _geom_hbond_site_symmetry_H
 _geom_hbond_site_symmetry_A
 _geom_hbond_distance_DH
 _geom_hbond_distance_HA
 _geom_hbond_distance_DA
 _geom_hbond_angle_DHA
 _geom_hbond_publ_flag
 ? ? ? ? ? ? ? ? ? ? ?


#=======================================================================

# 11. STRUCTURE-FACTOR LIST

loop_
 _refln_index_h
 _refln_index_k
 _refln_index_l
 _refln_F_squared_calc
 _refln_F_squared_meas
 _refln_F_squared_sigma
 _refln_observed_status
  -5   6   1  154.33  149.70    4.34 o
  -3   8   1  159.41  128.90    5.38 o
   0   1   2    0.30    0.34    1.55 <
  -3   4   2   24.82   45.77    3.44 o
  -5   5   2  195.78  209.53    4.68 o
  -4   6   2 1020.26 1204.15    9.63 o
  -5   8   2   32.60   44.84    8.06 o
  -1   2   3 2763.65 3200.30   10.03 o
  -2   4   3   84.57   84.19    3.00 o
  -4   5   3   53.60   73.51    3.57 o
  -3   6   3    0.54   18.50    5.22 o
  -5   7   3   61.21   86.79    6.97 o
  -7   8   3    3.94   14.68    6.07 <
  -4   8   3   76.01   95.06    7.11 o
  -3   9   3    0.17   14.27    5.71 <
  -1   1   4 2823.72 2695.80    8.26 o
   0   2   4 3999.21 3646.54   12.48 o
  -2   3   4  215.27  216.76    3.16 o
  -1   7   4  139.14  139.75    5.84 o
  -6   8   4  137.63  134.79    5.89 o
  -3   8   4  149.17   51.23   10.38 o
  -5   9   4    1.56   16.55    7.70 <
  -1   3   5    0.88   11.13    3.86 <
  -2   5   5  808.16  753.63    5.33 o
  -1   6   5   40.08   20.17    6.86 <
  -6   7   5   79.48   77.98    7.23 o
  -3   7   5  176.08  183.59    6.11 o
  -5   8   5   90.66   99.65    7.57 o
  -2   8   5   48.25   25.52    7.06 o
  -4   9   5    0.46   -4.22    9.09 <
  -1   2   6   80.69    2.91    5.85 <
  -3   3   6 1246.60 1365.05   10.38 o
   0   3   6  310.22  211.07   12.92 o
  -2   4   6   76.03   84.57    4.67 o
  -6   6   6  786.29  921.05   12.27 o
  -3   6   6   20.07   16.43    7.32 <
  -2   7   6  135.85  115.49    7.45 o
  -7   8   6    3.16    1.29    6.56 <
  -4   8   6    9.42    9.98   10.62 <
  -2   3   7   37.03   47.65    5.38 o
  -1   4   7  756.96  644.88   20.11 o
  -3   5   7  422.76  428.81    5.70 o
  -5   6   7   12.64   41.74    8.81 o
  -4   7   7   70.60   54.24    6.39 o
  -1   7   7   50.05   25.87    8.78 <
  -6   8   7   38.97   58.74    6.88 o
  -3   8   7  101.79   24.26   14.68 <
   0   1   8 1080.25  984.31   23.82 o
  -2   2   8  295.90  226.39   16.39 o
  -1   3   8  510.43  418.67   11.69 o
  -3   4   8  328.99  282.71    6.05 o
   0   4   8  178.11   90.62    9.21 o
  -5   5   8   58.92   64.89    7.56 o
  -2   5   8   13.67   30.64    5.33 o
  -4   6   8  486.88  552.63    7.53 o
  -1   6   8   91.68   75.41    6.00 o
  -3   7   8    5.26   25.95    6.95 o
  -2   4   9   10.56   25.77    6.55 o
  -4   5   9  508.32  584.18    6.04 o
  -1   5   9   69.65   84.62    7.16 o
  -3   6   9    0.11    1.79    6.15 <
  -5   7   9   87.42  103.55    7.36 o
  -2   7   9   42.74   10.68    8.85 <
  -1   1  10   31.26   18.57    9.03 <
   0   2  10  133.91  124.75    9.59 o
  -2   3  10  728.29  727.72   14.46 o
  -4   4  10    3.75    4.65    9.13 <
  -1   4  10   26.55   42.89    7.86 o
  -3   5  10    1.82   -1.60    6.75 <
   0   5  10   63.07   20.44   16.23 <
  -5   6  10  172.41  157.10   10.32 o
  -2   6  10  353.15  291.67   10.07 o
  -1   3  11  302.95  271.27    8.36 o
  -3   4  11   57.41   53.88    7.83 o
  -2   5  11    9.54   -5.53   12.06 <
  -1   2  12    2.57   -0.56    9.75 <
  -3   3  12    9.63   36.04   14.52 <
   0   3  12   56.07   25.41   19.55 <
  -2   4  12   62.95   12.15   14.52 <

loop_
 _twin_refln_datum_id
 _twin_refln_individual_id
 _twin_refln_index_h
 _twin_refln_index_k
 _twin_refln_index_l
 _twin_refln_F_squared_calc
 _twin_refln_F_squared_meas
 _twin_refln_F_squared_sigma
 _twin_refln_include_status
 ? ? ? ? ? ? ? ? ?

# start Validation Reply Form
_vrf_ATOM007_I
;
PROBLEM: _atom_site_aniso_label is missing
RESPONSE: The ratio of reflections over parameters does not allow to refine
the thermal parameters of the nitrogen atoms anisotropically. This is
because this measurement was performed at high pressure which, due to the high 
pressure apparatus, limits the theta range. Indeed, the diamond anvil cell 
metallic body typically shadows more than 60% of the reflections.
;
_vrf_PLAT029_I
;
PROBLEM: _diffrn_measured_fraction_theta_full value Low .      0.760 Why?  
RESPONSE: This measurement was performed at high pressure which, due to the high 
pressure apparatus, limits the theta range. Indeed, the diamond anvil cell 
metallic body typically shadows more than 60% of the reflections.
;
# end Validation Reply Form
