# Supplementary material for: Structure determination of ζ-N2 from single-crystal X-ray diffraction and theoretical suggestion for the formation of amorphous nitrogen
Source: Nat Commun. 2023 Oct 5;14:6207. doi: 10.1038/s41467-023-41968-2 (PMC10556017; doi:10.1038/s41467-023-41968-2)
Supplement: Supplementary file 4 — Supplementary Dataset 1 [file 41467_2023_41968_MOESM4_ESM.zip › cifs for submission/54 GPa/epsilon-N2_54GPa_APS-Feb2023_JS001_s1_dom1_v5.fcf]

#
# h,k,l, Fc-squared, Fo-squared, sigma(Fo-squared) and status flag
#
data_I
_shelx_title                             '   '
_shelx_refln_list_code                   4
_shelx_F_calc_maximum                    60.39
_exptl_crystal_F_000                     336
_reflns_d_resolution_high                0.7047

loop_
 _symmetry_equiv_pos_as_xyz
 'x, y, z'
 '-y, x-y, z'
 '-x+y, -x, z'
 'y, x, -z+1/2'
 'x-y, -y, -z+1/2'
 '-x, -x+y, -z+1/2'
 '-x, -y, -z'
 'y, -x+y, -z'
 'x-y, x, -z'
 '-y, -x, z+1/2'
 '-x+y, y, z+1/2'
 'x, x-y, z+1/2'
 'x+2/3, y+1/3, z+1/3'
 '-y+2/3, x-y+1/3, z+1/3'
 '-x+y+2/3, -x+1/3, z+1/3'
 'y+2/3, x+1/3, -z+5/6'
 'x-y+2/3, -y+1/3, -z+5/6'
 '-x+2/3, -x+y+1/3, -z+5/6'
 '-x+2/3, -y+1/3, -z+1/3'
 'y+2/3, -x+y+1/3, -z+1/3'
 'x-y+2/3, x+1/3, -z+1/3'
 '-y+2/3, -x+1/3, z+5/6'
 '-x+y+2/3, y+1/3, z+5/6'
 'x+2/3, x-y+1/3, z+5/6'
 'x+1/3, y+2/3, z+2/3'
 '-y+1/3, x-y+2/3, z+2/3'
 '-x+y+1/3, -x+2/3, z+2/3'
 'y+1/3, x+2/3, -z+1/6'
 'x-y+1/3, -y+2/3, -z+1/6'
 '-x+1/3, -x+y+2/3, -z+1/6'
 '-x+1/3, -y+2/3, -z+2/3'
 'y+1/3, -x+y+2/3, -z+2/3'
 'x-y+1/3, x+2/3, -z+2/3'
 '-y+1/3, -x+2/3, z+1/6'
 '-x+y+1/3, y+2/3, z+1/6'
 'x+1/3, x-y+2/3, z+1/6'

_cell_length_a                           6.819(8)
_cell_length_b                           6.819(8)
_cell_length_c                           9.749(9)
_cell_angle_alpha                        90
_cell_angle_beta                         90
_cell_angle_gamma                        120

_shelx_F_squared_multiplier              1.000

loop_
 _refln_index_h
 _refln_index_k
 _refln_index_l
 _refln_F_squared_calc
 _refln_F_squared_meas
 _refln_F_squared_sigma
 _refln_observed_status
  -5   6   1  154.33  149.70    4.34 o
  -3   8   1  159.41  128.90    5.38 o
   0   1   2    0.30    0.34    1.55 <
  -3   4   2   24.82   45.77    3.44 o
  -5   5   2  195.78  209.53    4.68 o
  -4   6   2 1020.26 1204.15    9.63 o
  -5   8   2   32.60   44.84    8.06 o
  -1   2   3 2763.65 3200.30   10.03 o
  -2   4   3   84.57   84.19    3.00 o
  -4   5   3   53.60   73.51    3.57 o
  -3   6   3    0.54   18.50    5.22 o
  -5   7   3   61.21   86.79    6.97 o
  -7   8   3    3.94   14.68    6.07 <
  -4   8   3   76.01   95.06    7.11 o
  -3   9   3    0.17   14.27    5.71 <
  -1   1   4 2823.72 2695.80    8.26 o
   0   2   4 3999.21 3646.54   12.48 o
  -2   3   4  215.27  216.76    3.16 o
  -1   7   4  139.14  139.75    5.84 o
  -6   8   4  137.63  134.79    5.89 o
  -3   8   4  149.17   51.23   10.38 o
  -5   9   4    1.56   16.55    7.70 <
  -1   3   5    0.88   11.13    3.86 <
  -2   5   5  808.16  753.63    5.33 o
  -1   6   5   40.08   20.17    6.86 <
  -6   7   5   79.48   77.98    7.23 o
  -3   7   5  176.08  183.59    6.11 o
  -5   8   5   90.66   99.65    7.57 o
  -2   8   5   48.25   25.52    7.06 o
  -4   9   5    0.46   -4.22    9.09 <
  -1   2   6   80.69    2.91    5.85 <
  -3   3   6 1246.60 1365.05   10.38 o
   0   3   6  310.22  211.07   12.92 o
  -2   4   6   76.03   84.57    4.67 o
  -6   6   6  786.29  921.05   12.27 o
  -3   6   6   20.07   16.43    7.32 <
  -2   7   6  135.85  115.49    7.45 o
  -7   8   6    3.16    1.29    6.56 <
  -4   8   6    9.42    9.98   10.62 <
  -2   3   7   37.03   47.65    5.38 o
  -1   4   7  756.96  644.88   20.11 o
  -3   5   7  422.76  428.81    5.70 o
  -5   6   7   12.64   41.74    8.81 o
  -4   7   7   70.60   54.24    6.39 o
  -1   7   7   50.05   25.87    8.78 <
  -6   8   7   38.97   58.74    6.88 o
  -3   8   7  101.79   24.26   14.68 <
   0   1   8 1080.25  984.31   23.82 o
  -2   2   8  295.90  226.39   16.39 o
  -1   3   8  510.43  418.67   11.69 o
  -3   4   8  328.99  282.71    6.05 o
   0   4   8  178.11   90.62    9.21 o
  -5   5   8   58.92   64.89    7.56 o
  -2   5   8   13.67   30.64    5.33 o
  -4   6   8  486.88  552.63    7.53 o
  -1   6   8   91.68   75.41    6.00 o
  -3   7   8    5.26   25.95    6.95 o
  -2   4   9   10.56   25.77    6.55 o
  -4   5   9  508.32  584.18    6.04 o
  -1   5   9   69.65   84.62    7.16 o
  -3   6   9    0.11    1.79    6.15 <
  -5   7   9   87.42  103.55    7.36 o
  -2   7   9   42.74   10.68    8.85 <
  -1   1  10   31.26   18.57    9.03 <
   0   2  10  133.91  124.75    9.59 o
  -2   3  10  728.29  727.72   14.46 o
  -4   4  10    3.75    4.65    9.13 <
  -1   4  10   26.55   42.89    7.86 o
  -3   5  10    1.82   -1.60    6.75 <
   0   5  10   63.07   20.44   16.23 <
  -5   6  10  172.41  157.10   10.32 o
  -2   6  10  353.15  291.67   10.07 o
  -1   3  11  302.95  271.27    8.36 o
  -3   4  11   57.41   53.88    7.83 o
  -2   5  11    9.54   -5.53   12.06 <
  -1   2  12    2.57   -0.56    9.75 <
  -3   3  12    9.63   36.04   14.52 <
   0   3  12   56.07   25.41   19.55 <
  -2   4  12   62.95   12.15   14.52 <
