# Supplementary material for: Structure determination of ζ-N2 from single-crystal X-ray diffraction and theoretical suggestion for the formation of amorphous nitrogen
Source: Nat Commun. 2023 Oct 5;14:6207. doi: 10.1038/s41467-023-41968-2 (PMC10556017; doi:10.1038/s41467-023-41968-2)
Supplement: Supplementary file 4 — Supplementary Dataset 1 [file 41467_2023_41968_MOESM4_ESM.zip › cifs for submission/63 GPa/zeta-N2_63GPa_DESY-June2020_DL044_s1_dom2_twin_v1_crystal1.cif]

#=======================================================================
data_global
#=======================================================================

_audit_creation_method                   'Jana2006 Version : 10/09/2020'


# 1. PROCESSING SUMMARY (IUCr Office Use Only)

_journal_date_recd_electronic            ?
_journal_date_to_coeditor                ?
_journal_date_from_coeditor              ?
_journal_date_accepted                   ?
_journal_date_printers_first             ?
_journal_date_printers_final             ?
_journal_date_proofs_out                 ?
_journal_date_proofs_in                  ?
_journal_coeditor_name                   ?
_journal_coeditor_code                   ?
_journal_coeditor_notes
; ?
;
_journal_techeditor_code                 ?
_journal_paper_category                  ?
_journal_techeditor_notes
; ?
;
_journal_coden_ASTM                      ?
_journal_name_full                       'Acta Crystallographica Section C'
_journal_year                            ?
_journal_volume                          ?
_journal_issue                           ?
_journal_page_first                      ?
_journal_page_last                       ?
_journal_suppl_publ_number               ?
_journal_suppl_publ_pages                ?

#=======================================================================

# 2. SUBMISSION DETAILS

_publ_contact_author_name                ?
_publ_contact_author_address
; ?
;
_publ_contact_author_email               ?
_publ_contact_author_fax                 ?
_publ_contact_author_phone               ?

_publ_requested_journal                  ?
_publ_requested_category                 ?

_publ_contact_letter
; ?
;

#=======================================================================

# 3. TITLE AND AUTHOR LIST

_publ_section_title
; ?
;
_publ_section_title_footnote
; ?
;
loop_
 _publ_author_name
 _publ_author_footnote
 _publ_author_address
; ?      # Dominique Laniel
;
; ?      # footnote
;
; ?      # University of Edinburgh
;

#=======================================================================

# 4. TEXT

_publ_section_synopsis
; ?
;
_publ_section_abstract
; ?
;
_publ_section_comment
; ?
;
_publ_section_introduction
; ?
;
_publ_section_experimental
; ?
;
_publ_section_exptl_prep
; ?
;
_publ_section_exptl_refinement
; ?
;
_publ_section_exptl_solution
; ?
;
_publ_section_discussion
; ?
;
_publ_section_acknowledgements
; ?
;
_publ_section_references
;
Petricek, V., Dusek, M. & Palatinus L. (2014). Z. Kristallogr. 229(5), 345-352.

Palatinus L. & Chapuis G. (2007). J. Appl. Cryst. 40, 786-790.

# enable this reference if Diamond ver. 2 was used for visualization
#Brandenburg, K. (1999). DIAMOND. Version. 2.1c.
#Crystal Impact GbR, Bonn, Germany.

# enable this reference if Diamond ver. 3 was used for visualization
#Brandenburg, K. & Putz, H. (2005). DIAMOND Version 3.
#Crystal Impact GbR, Postfach 1251, D-53002 Bonn, Germany.

# enable this reference if SIR97 was used for solving of the structure
#Altomare, A., Burla, M. C., Camalli, M., Cascarano, G., Giacovazzo, C.,
#Guagliardi, A., Moliterni, A. G. G., Polidori, G., Spagna, R. (1997).
#SIR97. A Package for Crystal Structure Solution by Direct Methods
#and Refinement, Bari, Rome, Italy.

# use this reference if SIR2002 was used for solving of the structure
#Burla, M.C., Camalli, M., Carrozzini, B., Cascarano, G., Giacovazzo, C.,
#Polidori, G., Spagna, R.
#SIR2002: the program, J. Appl. Cryst, (2003). 36, 1103


# use this reference if SIR2011 was used for solving of the structure
#Burla, M.C., Caliandro, R., Camalli, M., Carrozzini, B., Cascarano,
#G.L., Giacovazzo, C., Mallamo. M., Mazzone, A., Polidori, G., Spagna, R.
#SIR2011: a new package for crystal structure determination and refinement,
#J.Appl.Cryst. (2012) 45, 357-361

# enable this reference if bond valences were calculated
#Brown, I. D. (1996). J. Appl. Cryst. 29, 479-480.

# enable this reference if Xshape wase used for crystal shape refinement
#Stoe & Cie (1998). X-SHAPE. Stoe & Cie, Darmstadt, Germany.


# enable this reference if Flack coefficient was refined
#Flack, H. D. (1983). Acta Cryst. A39, 876-881.
;
_publ_section_figure_captions
; ?
;
_publ_section_table_legends
; ?
;

#=======================================================================
data_I
#=======================================================================

# 5. CHEMICAL DATA

_chemical_name_systematic
; ?
;
_chemical_name_common                    ?
_chemical_formula_moiety                 ?
_chemical_formula_structural             ?
_chemical_formula_analytical             ?
_chemical_formula_iupac                  ?
_chemical_formula_sum                    'N2'
_chemical_formula_weight                 28
_chemical_melting_point                  ?
_chemical_compound_source                ?
_chemical_absolute_configuration         .

#=======================================================================

# 6. CRYSTAL DATA

_symmetry_cell_setting                   monoclinic
_symmetry_space_group_name_H-M           'C 1 2/c 1'
_symmetry_space_group_name_Hall          '-C 2yc'
_symmetry_Int_Tables_number              15

loop_
 _space_group_symop_id
 _space_group_symop_operation_xyz
 1   x,y,z
 2   -x,y,-z+1/2
 3   -x,-y,-z
 4   x,-y,z+1/2
 5   x+1/2,y+1/2,z
 6   -x+1/2,y+1/2,-z+1/2
 7   -x+1/2,-y+1/2,-z
 8   x+1/2,-y+1/2,z+1/2

_cell_length_a                           7.580(5)
_cell_length_b                           6.635(6)
_cell_length_c                           5.018(2)
_cell_angle_alpha                        90
_cell_angle_beta                         97.64(4)
_cell_angle_gamma                        90
_cell_volume                             250.2(3)

loop_
 _twin_individual_id
 _twin_individual_mass_fraction_refined
 _twin_individual_twin_matrix_11
 _twin_individual_twin_matrix_12
 _twin_individual_twin_matrix_13
 _twin_individual_twin_matrix_21
 _twin_individual_twin_matrix_22
 _twin_individual_twin_matrix_23
 _twin_individual_twin_matrix_31
 _twin_individual_twin_matrix_32
 _twin_individual_twin_matrix_33
 ? ? ? ? ? ? ? ? ? ? ?

_cell_formula_units_Z                    16

_cell_measurement_reflns_used            73
_cell_measurement_theta_min              3.6
_cell_measurement_theta_max              10.37
_cell_measurement_temperature            293
_diffrn_ambient_pressure                 63000000
_cell_special_details
; ?
;

_exptl_crystal_density_diffrn            2.9752
_exptl_crystal_density_meas              ?
_exptl_crystal_density_method            ?
_exptl_crystal_F_000                     224

_exptl_absorpt_coefficient_mu            0.064
_exptl_crystal_description               "Single-crystal of zeta-N2 at 63 GPa."
_exptl_crystal_size_max                  ?
_exptl_crystal_size_mid                  ?
_exptl_crystal_size_min                  ?
_exptl_crystal_size_rad                  ?
_exptl_crystal_colour                    ?
_exptl_absorpt_correction_type           'multi-scan'
_exptl_absorpt_process_details
;
CrysAlisPro 1.171.41.116a (Rigaku Oxford Diffraction, 2021)
Empirical absorption correction using spherical harmonics,
implemented in SCALE3 ABSPACK scaling algorithm.
;
_exptl_absorpt_correction_T_min          0.703
_exptl_absorpt_correction_T_max          1
loop_
 _exptl_crystal_face_index_h
 _exptl_crystal_face_index_k
 _exptl_crystal_face_index_l
 _exptl_crystal_face_perp_dist
 ? ? ? ?

#=======================================================================

# 7. EXPERIMENTAL DATA

_exptl_special_details                   ?

_diffrn_ambient_temperature              293
_diffrn_source                           'synchrotron'
_diffrn_source_power                     ?
_diffrn_source_voltage                   ?
_diffrn_source_current                   ?
_diffrn_radiation_type                   synchrotron
_diffrn_radiation_source                 ?
_diffrn_radiation_wavelength             0.289
_diffrn_radiation_monochromator          'synchrotron'
_diffrn_measurement_device               'four-circle diffractometer'
_diffrn_measurement_device_type          'esperanto-CrysAlisPro-abstract goniometer imported esperanto images'
_diffrn_detector                         'CCD plate'
_diffrn_detector_area_resol_mean         ?
_diffrn_measurement_method               '\f scans'
_diffrn_measurement_specimen_support     ?

_diffrn_reflns_number                    261
_diffrn_reflns_theta_min                 2.25
_diffrn_reflns_theta_max                 10.4
_diffrn_reflns_theta_full                10.4
_diffrn_measured_fraction_theta_max      0.59
_diffrn_measured_fraction_theta_full     0.59
_diffrn_reflns_av_R_equivalents          0.0526
_diffrn_reflns_av_unetI/netI             0.0712
_diffrn_reflns_limit_h_min               -8
_diffrn_reflns_limit_h_max               8
_diffrn_reflns_limit_k_min               -7
_diffrn_reflns_limit_k_max               7
_diffrn_reflns_limit_l_min               -6
_diffrn_reflns_limit_l_max               6
_diffrn_reflns_reduction_process         ?

_diffrn_standards_number                 ?
_diffrn_standards_interval_count         ?
_diffrn_standards_interval_time          ?
_diffrn_standards_decay_%                ?
loop_
_diffrn_standard_refln_index_h
_diffrn_standard_refln_index_k
_diffrn_standard_refln_index_l
  ? ? ?

_diffrn_radiation_probe                  X-ray

#=======================================================================

# 8. REFINEMENT DATA

_refine_special_details
; ?
;

_reflns_number_total                     142
_reflns_number_gt                        92
_reflns_threshold_expression             'I>3\s(I)'

_refine_ls_structure_factor_coef         F
_refine_ls_R_factor_gt                   0.0757
_refine_ls_wR_factor_gt                  0.0661
_refine_ls_R_factor_all                  0.0993
_refine_ls_wR_factor_ref                 0.0733
_refine_ls_goodness_of_fit_ref           1.58
_refine_ls_goodness_of_fit_gt            1.84
_refine_ls_restrained_S_gt               ?
_refine_ls_restrained_S_all              ?
_refine_ls_number_reflns                 142
_refine_ls_number_parameters             17
_refine_ls_number_restraints             0
_refine_ls_number_constraints            0
_refine_ls_weighting_scheme              sigma
_refine_ls_weighting_details             'w=1/(\s^2^(F)+0.0001F^2^)'
_refine_ls_hydrogen_treatment            ?
_refine_ls_shift/su_max                  0.0423
_refine_ls_shift/su_mean                 0.0178
_refine_diff_density_max                 ?
_refine_diff_density_min                 ?
_refine_ls_extinction_method             'none'
_refine_ls_extinction_coef               ?
_refine_ls_extinction_expression         ?
_refine_ls_abs_structure_details         ?
_refine_ls_abs_structure_Flack           ?
_refine_ls_abs_structure_Rogers          ?

loop_
 _atom_type_symbol
 _atom_type_scat_dispersion_real
 _atom_type_scat_dispersion_imag
 _atom_type_scat_source
 N   -0.0011  0.0004
 'International Tables Vol C tables 4.2.6.8 and 6.1.1.1'

_computing_data_collection
 'CrysAlisPro 1.171.41.116a (Rigaku OD, 2021)'
_computing_cell_refinement
 'CrysAlisPro 1.171.41.116a (Rigaku OD, 2021)'
_computing_data_reduction
 'CrysAlisPro 1.171.41.116a (Rigaku OD, 2021)'
_computing_structure_solution            ?
_computing_structure_refinement          ?
_computing_molecular_graphics            ?
_computing_publication_material          ?

loop_
 _restr_distance_atom_site_label_1
 _restr_distance_site_symmetry_1
 _restr_distance_atom_site_label_2
 _restr_distance_site_symmetry_2
 _restr_distance_target
 _restr_distance_target_weight_param
 ? ? ? ? ? ?

loop_
 _restr_angle_atom_site_label_1
 _restr_angle_site_symmetry_1
 _restr_angle_atom_site_label_2
 _restr_angle_site_symmetry_2
 _restr_angle_atom_site_label_3
 _restr_angle_site_symmetry_3
 _restr_angle_target
 _restr_angle_target_weight_param
 ? ? ? ? ? ? ? ?

loop_
 _restr_torsion_atom_site_label_1
 _restr_torsion_site_symmetry_1
 _restr_torsion_atom_site_label_2
 _restr_torsion_site_symmetry_2
 _restr_torsion_atom_site_label_3
 _restr_torsion_site_symmetry_3
 _restr_torsion_atom_site_label_4
 _restr_torsion_site_symmetry_4
 _restr_torsion_angle_target
 _restr_torsion_weight_param
 ? ? ? ? ? ? ? ? ? ?

loop_
 _restr_equal_distance_atom_site_label_1
 _restr_equal_distance_site_symmetry_1
 _restr_equal_distance_atom_site_label_2
 _restr_equal_distance_site_symmetry_2
 _restr_equal_distance_class_class_id
 _restr_equal_distance_class_target_weight_param
 ? ? ? ? ? ?

loop_
 _restr_equal_angle_atom_site_label_1
 _restr_equal_angle_site_symmetry_1
 _restr_equal_angle_atom_site_label_2
 _restr_equal_angle_site_symmetry_2
 _restr_equal_angle_atom_site_label_3
 _restr_equal_angle_site_symmetry_3
 _restr_equal_angle_class_class_id
 _restr_equal_angle_class_target_weight_param
 ? ? ? ? ? ? ? ?

loop_
 _restr_equal_torsion_atom_site_label_1
 _restr_equal_torsion_site_symmetry_1
 _restr_equal_torsion_atom_site_label_2
 _restr_equal_torsion_site_symmetry_2
 _restr_equal_torsion_atom_site_label_3
 _restr_equal_torsion_site_symmetry_3
 _restr_equal_torsion_atom_site_label_4
 _restr_equal_torsion_site_symmetry_4
 _restr_equal_torsion_class_class_id
 _restr_equal_torsion_class_target_weight_param
 ? ? ? ? ? ? ? ? ? ?


#=======================================================================

# 9. ATOMIC COORDINATES AND DISPLACEMENT PARAMETERS

loop_
 _atom_site_label
 _atom_site_type_symbol
 _atom_site_fract_x
 _atom_site_fract_y
 _atom_site_fract_z
 _atom_site_adp_type
 _atom_site_U_iso_or_equiv
 _atom_site_site_symmetry_multiplicity
 _atom_site_occupancy
 _atom_site_calc_flag
 _atom_site_refinement_flags
 _atom_site_disorder_assembly
 _atom_site_disorder_group
  N2 N 0.0994(8) 0.6772(8) 0.5569(9) Uiso 0.0227(14) 8 1 d . . .
  N4 N 0.1416(7) 0.5842(8) 0.4039(10) Uiso 0.0226(13) 8 1 d . . .
  N3 N -0.0695(6) 0.9843(8) 0.2245(8) Uiso 0.0198(13) 8 1 d . . .
  N1 N 0.3103(7) 0.7506(8) -0.0337(9) Uiso 0.0248(16) 8 1 d . . .

loop_
 _atom_site_aniso_label
 _atom_site_aniso_type_symbol
 _atom_site_aniso_U_11
 _atom_site_aniso_U_22
 _atom_site_aniso_U_33
 _atom_site_aniso_U_12
 _atom_site_aniso_U_13
 _atom_site_aniso_U_23
 ? ? ? ? ? ? ? ?

loop_
 _jana_atom_site_ADP_C_label
 _jana_atom_site_ADP_C_type_symbol
 _jana_atom_site_ADP_C_111
 _jana_atom_site_ADP_C_112
 _jana_atom_site_ADP_C_113
 _jana_atom_site_ADP_C_122
 _jana_atom_site_ADP_C_123
 _jana_atom_site_ADP_C_133
 _jana_atom_site_ADP_C_222
 _jana_atom_site_ADP_C_223
 _jana_atom_site_ADP_C_233
 _jana_atom_site_ADP_C_333
 ? ? ? ? ? ? ? ? ? ? ? ?

loop_
 _jana_atom_site_ADP_D_label
 _jana_atom_site_ADP_D_type_symbol
 _jana_atom_site_ADP_D_1111
 _jana_atom_site_ADP_D_1112
 _jana_atom_site_ADP_D_1113
 _jana_atom_site_ADP_D_1122
 _jana_atom_site_ADP_D_1123
 _jana_atom_site_ADP_D_1133
 _jana_atom_site_ADP_D_1222
 _jana_atom_site_ADP_D_1223
 _jana_atom_site_ADP_D_1233
 _jana_atom_site_ADP_D_1333
 _jana_atom_site_ADP_D_2222
 _jana_atom_site_ADP_D_2223
 _jana_atom_site_ADP_D_2233
 _jana_atom_site_ADP_D_2333
 _jana_atom_site_ADP_D_3333
 ? ? ? ? ? ? ? ? ? ? ? ? ? ? ? ? ?

loop_
 _jana_atom_site_ADP_E_label
 _jana_atom_site_ADP_E_type_symbol
 _jana_atom_site_ADP_E_11111
 _jana_atom_site_ADP_E_11112
 _jana_atom_site_ADP_E_11113
 _jana_atom_site_ADP_E_11122
 _jana_atom_site_ADP_E_11123
 _jana_atom_site_ADP_E_11133
 _jana_atom_site_ADP_E_11222
 _jana_atom_site_ADP_E_11223
 _jana_atom_site_ADP_E_11233
 _jana_atom_site_ADP_E_11333
 _jana_atom_site_ADP_E_12222
 _jana_atom_site_ADP_E_12223
 _jana_atom_site_ADP_E_12233
 _jana_atom_site_ADP_E_12333
 _jana_atom_site_ADP_E_13333
 _jana_atom_site_ADP_E_22222
 _jana_atom_site_ADP_E_22223
 _jana_atom_site_ADP_E_22233
 _jana_atom_site_ADP_E_22333
 _jana_atom_site_ADP_E_23333
 _jana_atom_site_ADP_E_33333
 ? ? ? ? ? ? ? ? ? ? ? ? ? ? ? ? ? ? ? ? ? ? ?

loop_
 _jana_atom_site_ADP_F_label
 _jana_atom_site_ADP_F_type_symbol
 _jana_atom_site_ADP_F_111111
 _jana_atom_site_ADP_F_111112
 _jana_atom_site_ADP_F_111113
 _jana_atom_site_ADP_F_111122
 _jana_atom_site_ADP_F_111123
 _jana_atom_site_ADP_F_111133
 _jana_atom_site_ADP_F_111222
 _jana_atom_site_ADP_F_111223
 _jana_atom_site_ADP_F_111233
 _jana_atom_site_ADP_F_111333
 _jana_atom_site_ADP_F_112222
 _jana_atom_site_ADP_F_112223
 _jana_atom_site_ADP_F_112233
 _jana_atom_site_ADP_F_112333
 _jana_atom_site_ADP_F_113333
 _jana_atom_site_ADP_F_122222
 _jana_atom_site_ADP_F_122223
 _jana_atom_site_ADP_F_122233
 _jana_atom_site_ADP_F_122333
 _jana_atom_site_ADP_F_123333
 _jana_atom_site_ADP_F_133333
 _jana_atom_site_ADP_F_222222
 _jana_atom_site_ADP_F_222223
 _jana_atom_site_ADP_F_222233
 _jana_atom_site_ADP_F_222333
 _jana_atom_site_ADP_F_223333
 _jana_atom_site_ADP_F_233333
 _jana_atom_site_ADP_F_333333
 ? ? ? ? ? ? ? ? ? ? ? ? ? ? ? ? ? ? ? ? ? ? ? ? ? ? ? ? ? ?


#=======================================================================

# 10. MOLECULAR GEOMETRY


loop_
 _geom_bond_atom_site_label_1
 _geom_bond_atom_site_label_2
 _geom_bond_site_symmetry_1
 _geom_bond_site_symmetry_2
 _geom_bond_distance
 _geom_bond_publ_flag
  N2 N2 . 2_556 2.608(8) ?
  N2 N2 . 3_566 2.810(8) ?
  N2 N2 . 7_566 2.612(9) ?
  N2 N4 . . 1.067(7) ?
  N2 N4 . 2_555 2.818(7) ?
  N2 N4 . 3_566 2.546(8) ?
  N2 N4 . 7_566 2.509(8) ?
  N2 N4 . 4_565 2.448(7) ?
  N2 N3 . . 2.830(8) ?
  N2 N3 . 2_555 2.472(8) ?
  N2 N3 . 3_576 2.523(8) ?
  N2 N3 . 4_575 2.771(8) ?
  N2 N3 . 8_565 2.755(8) ?
  N2 N1 . 1_556 2.478(7) ?
  N2 N1 . 6_545 2.918(9) ?
  N2 N1 . 7_565 2.841(7) ?
  N2 N1 . 7_566 2.447(7) ?
  N2 N1 . 8_465 2.230(8) ?
  N4 N4 . 2_555 2.473(7) ?
  N4 N4 . 3_566 2.709(8) ?
  N4 N4 . 7_566 2.837(8) ?
  N4 N4 . 4_564 2.747(7) ?
  N4 N4 . 4_565 2.747(7) ?
  N4 N3 . 5_545 2.563(8) ?
  N4 N3 . 2_555 2.769(9) ?
  N4 N3 . 8_565 2.579(7) ?
  N4 N1 . . 2.902(8) ?
  N4 N1 . 6_545 2.323(8) ?
  N4 N1 . 7_565 2.228(7) ?
  N4 N1 . 4_565 2.562(8) ?
  N4 N1 . 8_465 2.796(8) ?
  N3 N3 . 2_555 1.051(7) ?
  N3 N3 . 3_575 2.619(7) ?
  N3 N3 . 3_576 2.833(6) ?
  N3 N3 . 4_574 2.518(6) ?
  N3 N3 . 4_575 2.518(6) ?
  N3 N1 . 5_455 2.306(7) ?
  N3 N1 . 6_555 2.929(7) ?
  N3 N1 . 3_575 2.622(8) ?
  N3 N1 . 7_565 2.776(8) ?
  N3 N1 . 8_465 2.242(8) ?
  N1 N1 . 7_565 1.016(8) ?

loop_
 _geom_angle_atom_site_label_1
 _geom_angle_atom_site_label_2
 _geom_angle_atom_site_label_3
 _geom_angle_site_symmetry_1
 _geom_angle_site_symmetry_2
 _geom_angle_site_symmetry_3
 _geom_angle
 _geom_angle_publ_flag
  N2 N2 N2 2_556 . 3_566 78.7(2) ?
  N2 N2 N2 2_556 . 7_566 140.4(3) ?
  N2 N2 N4 2_556 . . 142.5(5) ?
  N2 N2 N4 2_556 . 2_555 103.5(3) ?
  N2 N2 N4 2_556 . 3_566 56.7(2) ?
  N2 N2 N4 2_556 . 7_566 117.7(2) ?
  N2 N2 N4 2_556 . 4_565 60.4(2) ?
  N2 N2 N3 2_556 . . 100.2(2) ?
  N2 N2 N3 2_556 . 2_555 114.0(3) ?
  N2 N2 N3 2_556 . 3_576 65.3(2) ?
  N2 N2 N3 2_556 . 4_575 55.85(19) ?
  N2 N2 N3 2_556 . 8_565 111.5(2) ?
  N2 N2 N1 2_556 . 1_556 75.9(2) ?
  N2 N2 N1 2_556 . 6_545 101.0(2) ?
  N2 N2 N1 2_556 . 7_565 157.0(3) ?
  N2 N2 N1 2_556 . 7_566 52.2(2) ?
  N2 N2 N1 2_556 . 8_465 60.2(2) ?
  N2 N2 N2 3_566 . 7_566 136.6(3) ?
  N2 N2 N4 3_566 . . 64.8(4) ?
  N2 N2 N4 3_566 . 2_555 51.58(17) ?
  N2 N2 N4 3_566 . 3_566 22.28(17) ?
  N2 N2 N4 3_566 . 7_566 159.5(3) ?
  N2 N2 N4 3_566 . 4_565 64.4(2) ?
  N2 N2 N3 3_566 . . 107.1(2) ?
  N2 N2 N3 3_566 . 2_555 124.6(2) ?
  N2 N2 N3 3_566 . 3_576 139.2(3) ?
  N2 N2 N3 3_566 . 4_575 118.9(3) ?
  N2 N2 N3 3_566 . 8_565 100.3(2) ?
  N2 N2 N1 3_566 . 1_556 127.0(2) ?
  N2 N2 N1 3_566 . 6_545 45.78(18) ?
  N2 N2 N1 3_566 . 7_565 98.2(2) ?
  N2 N2 N1 3_566 . 7_566 115.8(2) ?
  N2 N2 N1 3_566 . 8_465 69.7(2) ?
  N2 N2 N4 7_566 . . 72.7(4) ?
  N2 N2 N4 7_566 . 2_555 113.1(2) ?
  N2 N2 N4 7_566 . 3_566 157.9(3) ?
  N2 N2 N4 7_566 . 7_566 23.93(17) ?
  N2 N2 N4 7_566 . 4_565 112.5(3) ?
  N2 N2 N3 7_566 . . 86.8(2) ?
  N2 N2 N3 7_566 . 2_555 65.6(2) ?
  N2 N2 N3 7_566 . 3_576 84.1(2) ?
  N2 N2 N3 7_566 . 4_575 102.7(2) ?
  N2 N2 N3 7_566 . 8_565 54.8(2) ?
  N2 N2 N1 7_566 . 1_556 67.8(2) ?
  N2 N2 N1 7_566 . 6_545 97.7(2) ?
  N2 N2 N1 7_566 . 7_565 53.87(18) ?
  N2 N2 N1 7_566 . 7_566 90.1(2) ?
  N2 N2 N1 7_566 . 8_465 137.7(3) ?
  N4 N2 N4 . . 2_555 60.4(4) ?
  N4 N2 N4 . . 3_566 87.1(4) ?
  N4 N2 N4 . . 7_566 96.6(5) ?
  N4 N2 N4 . . 4_565 94.5(4) ?
  N4 N2 N3 . . . 98.5(4) ?
  N4 N2 N3 . . 2_555 94.5(4) ?
  N4 N2 N3 . . 3_576 151.7(5) ?
  N4 N2 N3 . . 4_575 151.9(4) ?
  N4 N2 N3 . . 8_565 69.3(4) ?
  N4 N2 N1 . . 1_556 119.2(5) ?
  N4 N2 N1 . . 6_545 46.8(4) ?
  N4 N2 N1 . . 7_565 45.6(4) ?
  N4 N2 N1 . . 7_566 138.2(5) ?
  N4 N2 N1 . . 8_465 111.0(4) ?
  N4 N2 N4 2_555 . 3_566 61.36(19) ?
  N4 N2 N4 2_555 . 7_566 128.1(2) ?
  N4 N2 N4 2_555 . 4_565 116.0(3) ?
  N4 N2 N3 2_555 . . 58.71(18) ?
  N4 N2 N3 2_555 . 2_555 73.2(2) ?
  N4 N2 N3 2_555 . 3_576 117.8(2) ?
  N4 N2 N3 2_555 . 4_575 98.7(2) ?
  N4 N2 N3 2_555 . 8_565 129.1(2) ?
  N4 N2 N1 2_555 . 1_556 178.6(3) ?
  N4 N2 N1 2_555 . 6_545 83.4(2) ?
  N4 N2 N1 2_555 . 7_565 59.22(18) ?
  N4 N2 N1 2_555 . 7_566 155.7(3) ?
  N4 N2 N1 2_555 . 8_465 50.8(2) ?
  N4 N2 N4 3_566 . 7_566 170.3(3) ?
  N4 N2 N4 3_566 . 4_565 59.3(2) ?
  N4 N2 N3 3_566 . . 105.3(2) ?
  N4 N2 N3 3_566 . 2_555 126.4(3) ?
  N4 N2 N3 3_566 . 3_576 117.8(3) ?
  N4 N2 N3 3_566 . 4_575 99.4(3) ?
  N4 N2 N3 3_566 . 8_565 110.2(2) ?
  N4 N2 N1 3_566 . 1_556 117.4(2) ?
  N4 N2 N1 3_566 . 6_545 61.1(2) ?
  N4 N2 N1 3_566 . 7_565 116.7(2) ?
  N4 N2 N1 3_566 . 7_566 99.7(2) ?
  N4 N2 N1 3_566 . 8_465 57.7(2) ?
  N4 N2 N4 7_566 . 4_565 111.4(3) ?
  N4 N2 N3 7_566 . . 83.1(2) ?
  N4 N2 N3 7_566 . 2_555 62.4(2) ?
  N4 N2 N3 7_566 . 3_576 61.2(2) ?
  N4 N2 N3 7_566 . 4_575 81.5(2) ?
  N4 N2 N3 7_566 . 8_565 63.3(2) ?
  N4 N2 N1 7_566 . 1_556 53.1(2) ?
  N4 N2 N1 7_566 . 6_545 115.5(3) ?
  N4 N2 N1 7_566 . 7_565 71.6(2) ?
  N4 N2 N1 7_566 . 7_566 71.7(2) ?
  N4 N2 N1 7_566 . 8_465 128.2(3) ?
  N4 N2 N3 4_565 . . 159.3(3) ?
  N4 N2 N3 4_565 . 2_555 169.6(3) ?
  N4 N2 N3 4_565 . 3_576 109.4(2) ?
  N4 N2 N3 4_565 . 4_575 112.4(2) ?
  N4 N2 N3 4_565 . 8_565 58.7(2) ?
  N4 N2 N1 4_565 . 1_556 62.7(2) ?
  N4 N2 N1 4_565 . 6_545 48.09(18) ?
  N4 N2 N1 4_565 . 7_565 138.8(3) ?
  N4 N2 N1 4_565 . 7_566 56.6(2) ?
  N4 N2 N1 4_565 . 8_465 109.2(3) ?
  N3 N2 N3 . . 2_555 21.54(16) ?
  N3 N2 N3 . . 3_576 63.61(19) ?
  N3 N2 N3 . . 4_575 53.41(17) ?
  N3 N2 N3 . . 8_565 141.5(3) ?
  N3 N2 N1 . . 1_556 122.6(3) ?
  N3 N2 N1 . . 6_545 139.9(2) ?
  N3 N2 N1 . . 7_565 58.63(17) ?
  N3 N2 N1 . . 7_566 118.8(3) ?
  N3 N2 N1 . . 8_465 50.9(2) ?
  N3 N2 N3 2_555 . 3_576 60.5(2) ?
  N3 N2 N3 2_555 . 4_575 59.62(19) ?
  N3 N2 N3 2_555 . 8_565 120.4(3) ?
  N3 N2 N1 2_555 . 1_556 108.1(3) ?
  N3 N2 N1 2_555 . 6_545 141.3(2) ?
  N3 N2 N1 2_555 . 7_565 49.32(18) ?
  N3 N2 N1 2_555 . 7_566 112.9(3) ?
  N3 N2 N1 2_555 . 8_465 72.2(2) ?
  N3 N2 N3 3_576 . 4_575 22.28(15) ?
  N3 N2 N3 3_576 . 8_565 110.1(2) ?
  N3 N2 N1 3_576 . 1_556 63.2(2) ?
  N3 N2 N1 3_576 . 6_545 156.3(2) ?
  N3 N2 N1 3_576 . 7_565 107.4(2) ?
  N3 N2 N1 3_576 . 7_566 55.25(19) ?
  N3 N2 N1 3_576 . 8_465 75.8(2) ?
  N3 N2 N3 4_575 . 8_565 131.4(2) ?
  N3 N2 N1 4_575 . 1_556 82.1(2) ?
  N3 N2 N1 4_575 . 6_545 156.7(3) ?
  N3 N2 N1 4_575 . 7_565 108.8(2) ?
  N3 N2 N1 4_575 . 7_566 68.0(2) ?
  N3 N2 N1 4_575 . 8_465 53.6(2) ?
  N3 N2 N1 8_565 . 1_556 50.38(19) ?
  N3 N2 N1 8_565 . 6_545 54.97(18) ?
  N3 N2 N1 8_565 . 7_565 91.5(2) ?
  N3 N2 N1 8_565 . 7_566 69.7(2) ?
  N3 N2 N1 8_565 . 8_465 167.5(3) ?
  N1 N2 N1 1_556 . 6_545 95.4(2) ?
  N1 N2 N1 1_556 . 7_565 121.7(3) ?
  N1 N2 N1 1_556 . 7_566 23.80(19) ?
  N1 N2 N1 1_556 . 8_465 129.4(3) ?
  N1 N2 N1 6_545 . 7_565 92.3(2) ?
  N1 N2 N1 6_545 . 7_566 101.1(2) ?
  N1 N2 N1 6_545 . 8_465 115.5(3) ?
  N1 N2 N1 7_565 . 7_566 143.2(3) ?
  N1 N2 N1 7_565 . 8_465 97.3(2) ?
  N1 N2 N1 7_566 . 8_465 107.3(3) ?
  N2 N4 N2 . . 2_555 103.9(4) ?
  N2 N4 N2 . . 3_566 92.9(5) ?
  N2 N4 N2 . . 7_566 83.4(4) ?
  N2 N4 N2 . . 4_564 153.9(5) ?
  N2 N4 N4 . . 2_555 97.5(4) ?
  N2 N4 N4 . . 3_566 69.8(4) ?
  N2 N4 N4 . . 7_566 61.5(4) ?
  N2 N4 N4 . . 4_564 158.3(5) ?
  N2 N4 N4 . . 4_565 62.7(4) ?
  N2 N4 N3 . . 5_545 139.0(5) ?
  N2 N4 N3 . . 2_555 62.9(4) ?
  N2 N4 N3 . . 8_565 87.9(4) ?
  N2 N4 N1 . . . 122.0(5) ?
  N2 N4 N1 . . 6_545 113.6(5) ?
  N2 N4 N1 . . 7_565 114.4(5) ?
  N2 N4 N1 . . 4_565 127.3(4) ?
  N2 N4 N1 . . 8_465 48.1(4) ?
  N2 N4 N2 2_555 . 3_566 79.6(2) ?
  N2 N4 N2 2_555 . 7_566 110.0(2) ?
  N2 N4 N2 2_555 . 4_564 64.0(2) ?
  N2 N4 N4 2_555 . 2_555 22.04(18) ?
  N2 N4 N4 2_555 . 3_566 85.7(2) ?
  N2 N4 N4 2_555 . 7_566 113.1(2) ?
  N2 N4 N4 2_555 . 4_564 54.43(18) ?
  N2 N4 N4 2_555 . 4_565 139.4(3) ?
  N2 N4 N3 2_555 . 5_545 105.0(2) ?
  N2 N4 N3 2_555 . 2_555 60.86(17) ?
  N2 N4 N3 2_555 . 8_565 162.6(3) ?
  N2 N4 N1 2_555 . . 66.34(19) ?
  N2 N4 N1 2_555 . 6_545 119.9(3) ?
  N2 N4 N1 2_555 . 7_565 50.8(2) ?
  N2 N4 N1 2_555 . 4_565 123.3(2) ?
  N2 N4 N1 2_555 . 8_465 60.79(18) ?
  N2 N4 N2 3_566 . 7_566 170.3(3) ?
  N2 N4 N2 3_566 . 4_564 62.9(2) ?
  N2 N4 N4 3_566 . 2_555 58.4(2) ?
  N2 N4 N4 3_566 . 3_566 23.15(17) ?
  N2 N4 N4 3_566 . 7_566 153.0(3) ?
  N2 N4 N4 3_566 . 4_564 83.1(2) ?
  N2 N4 N4 3_566 . 4_565 64.2(2) ?
  N2 N4 N3 3_566 . 5_545 120.4(3) ?
  N2 N4 N3 3_566 . 2_555 123.3(3) ?
  N2 N4 N3 3_566 . 8_565 113.0(3) ?
  N2 N4 N1 3_566 . . 135.3(2) ?
  N2 N4 N1 3_566 . 6_545 54.3(2) ?
  N2 N4 N1 3_566 . 7_565 126.7(3) ?
  N2 N4 N1 3_566 . 4_565 75.6(2) ?
  N2 N4 N1 3_566 . 8_465 66.0(2) ?
  N2 N4 N2 7_566 . 4_564 122.0(3) ?
  N2 N4 N4 7_566 . 2_555 130.9(3) ?
  N2 N4 N4 7_566 . 3_566 151.8(3) ?
  N2 N4 N4 7_566 . 7_566 21.93(17) ?
  N2 N4 N4 7_566 . 4_564 103.5(2) ?
  N2 N4 N4 7_566 . 4_565 106.3(2) ?
  N2 N4 N3 7_566 . 5_545 59.7(2) ?
  N2 N4 N3 7_566 . 2_555 62.7(2) ?
  N2 N4 N3 7_566 . 8_565 58.1(2) ?
  N2 N4 N1 7_566 . . 53.17(18) ?
  N2 N4 N1 7_566 . 6_545 119.2(3) ?
  N2 N4 N1 7_566 . 7_565 62.8(2) ?
  N2 N4 N1 7_566 . 4_565 99.5(3) ?
  N2 N4 N1 7_566 . 8_465 116.7(3) ?
  N2 N4 N4 4_564 . 2_555 62.3(2) ?
  N2 N4 N4 4_564 . 3_566 85.8(2) ?
  N2 N4 N4 4_564 . 7_566 143.7(3) ?
  N2 N4 N4 4_564 . 4_564 22.77(17) ?
  N2 N4 N4 4_564 . 4_565 110.2(3) ?
  N2 N4 N3 4_564 . 5_545 66.7(2) ?
  N2 N4 N3 4_564 . 2_555 120.7(2) ?
  N2 N4 N3 4_564 . 8_565 109.8(3) ?
  N2 N4 N1 4_564 . . 76.1(2) ?
  N2 N4 N1 4_564 . 6_545 61.6(2) ?
  N2 N4 N1 4_564 . 7_565 77.0(2) ?
  N2 N4 N1 4_564 . 4_565 59.2(2) ?
  N2 N4 N1 4_564 . 8_465 108.8(2) ?
  N4 N4 N4 2_555 . 3_566 63.8(2) ?
  N4 N4 N4 2_555 . 7_566 128.9(3) ?
  N4 N4 N4 2_555 . 4_564 62.3(2) ?
  N4 N4 N4 2_555 . 4_565 117.7(3) ?
  N4 N4 N3 2_555 . 5_545 119.5(2) ?
  N4 N4 N3 2_555 . 2_555 74.1(2) ?
  N4 N4 N3 2_555 . 8_565 169.8(3) ?
  N4 N4 N1 2_555 . . 87.8(2) ?
  N4 N4 N1 2_555 . 6_545 105.4(3) ?
  N4 N4 N1 2_555 . 7_565 72.8(2) ?
  N4 N4 N1 2_555 . 4_565 117.0(3) ?
  N4 N4 N1 2_555 . 8_465 49.58(19) ?
  N4 N4 N4 3_566 . 7_566 130.5(2) ?
  N4 N4 N4 3_566 . 4_564 104.7(2) ?
  N4 N4 N4 3_566 . 4_565 53.89(18) ?
  N4 N4 N3 3_566 . 5_545 140.6(3) ?
  N4 N4 N3 3_566 . 2_555 109.7(2) ?
  N4 N4 N3 3_566 . 8_565 110.6(2) ?
  N4 N4 N1 3_566 . . 151.2(2) ?
  N4 N4 N1 3_566 . 6_545 67.0(2) ?
  N4 N4 N1 3_566 . 7_565 136.5(3) ?
  N4 N4 N1 3_566 . 4_565 90.3(2) ?
  N4 N4 N1 3_566 . 8_465 49.88(19) ?
  N4 N4 N4 7_566 . 4_564 123.8(3) ?
  N4 N4 N4 7_566 . 4_565 94.3(2) ?
  N4 N4 N3 7_566 . 5_545 80.6(2) ?
  N4 N4 N3 7_566 . 2_555 54.77(18) ?
  N4 N4 N3 7_566 . 8_565 61.3(2) ?
  N4 N4 N1 7_566 . . 70.66(19) ?
  N4 N4 N1 7_566 . 6_545 125.6(3) ?
  N4 N4 N1 7_566 . 7_565 75.6(2) ?
  N4 N4 N1 7_566 . 4_565 111.9(2) ?
  N4 N4 N1 7_566 . 8_465 98.4(2) ?
  N4 N4 N4 4_564 . 4_565 132.0(3) ?
  N4 N4 N3 4_564 . 5_545 58.00(19) ?
  N4 N4 N3 4_564 . 2_555 101.6(2) ?
  N4 N4 N3 4_564 . 8_565 113.3(3) ?
  N4 N4 N1 4_564 . . 53.85(18) ?
  N4 N4 N1 4_564 . 6_545 81.3(2) ?
  N4 N4 N1 4_564 . 7_565 54.5(2) ?
  N4 N4 N1 4_564 . 4_565 72.4(2) ?
  N4 N4 N1 4_564 . 8_465 111.8(2) ?
  N4 N4 N3 4_565 . 5_545 108.6(2) ?
  N4 N4 N3 4_565 . 2_555 125.4(2) ?
  N4 N4 N3 4_565 . 8_565 57.42(19) ?
  N4 N4 N1 4_565 . . 154.1(3) ?
  N4 N4 N1 4_565 . 6_545 51.32(19) ?
  N4 N4 N1 4_565 . 7_565 169.0(3) ?
  N4 N4 N1 4_565 . 4_565 66.2(2) ?
  N4 N4 N1 4_565 . 8_465 87.0(2) ?
  N3 N4 N3 5_545 . 2_555 108.5(2) ?
  N3 N4 N3 5_545 . 8_565 58.63(18) ?
  N3 N4 N1 5_545 . . 49.43(18) ?
  N3 N4 N1 5_545 . 6_545 75.1(2) ?
  N3 N4 N1 5_545 . 7_565 65.9(2) ?
  N3 N4 N1 5_545 . 4_565 51.9(2) ?
  N3 N4 N1 5_545 . 8_465 164.4(3) ?
  N3 N4 N3 2_555 . 8_565 116.0(2) ?
  N3 N4 N1 2_555 . . 63.42(18) ?
  N3 N4 N1 2_555 . 6_545 176.2(3) ?
  N3 N4 N1 2_555 . 7_565 51.9(2) ?
  N3 N4 N1 2_555 . 4_565 160.0(3) ?
  N3 N4 N1 2_555 . 8_465 59.85(19) ?
  N3 N4 N1 8_565 . . 96.7(2) ?
  N3 N4 N1 8_565 . 6_545 64.4(2) ?
  N3 N4 N1 8_565 . 7_565 112.8(3) ?
  N3 N4 N1 8_565 . 4_565 53.29(19) ?
  N3 N4 N1 8_565 . 8_465 134.4(2) ?
  N1 N4 N1 . . 6_545 120.4(3) ?
  N1 N4 N1 . . 7_565 17.20(18) ?
  N1 N4 N1 . . 4_565 99.2(2) ?
  N1 N4 N1 . . 8_465 115.4(2) ?
  N1 N4 N1 6_545 . 7_565 131.7(3) ?
  N1 N4 N1 6_545 . 4_565 23.36(19) ?
  N1 N4 N1 6_545 . 8_465 116.9(3) ?
  N1 N4 N1 7_565 . 4_565 113.2(3) ?
  N1 N4 N1 7_565 . 8_465 98.6(2) ?
  N1 N4 N1 4_565 . 8_465 140.1(3) ?
  N2 N3 N2 . . 2_555 75.1(2) ?
  N2 N3 N2 . . 3_576 116.4(2) ?
  N2 N3 N2 . . 4_574 124.9(2) ?
  N2 N3 N2 . . 8_464 102.8(2) ?
  N2 N3 N4 . . 5_455 108.7(2) ?
  N2 N3 N4 . . 2_555 60.43(18) ?
  N2 N3 N4 . . 8_464 121.4(3) ?
  N2 N3 N3 . . 2_555 59.7(4) ?
  N2 N3 N3 . . 3_575 111.2(2) ?
  N2 N3 N3 . . 3_576 52.92(17) ?
  N2 N3 N3 . . 4_574 126.0(3) ?
  N2 N3 N3 . . 4_575 62.10(19) ?
  N2 N3 N1 . . 5_455 175.6(3) ?
  N2 N3 N1 . . 6_555 84.43(19) ?
  N2 N3 N1 . . 3_575 159.5(3) ?
  N2 N3 N1 . . 7_565 60.88(18) ?
  N2 N3 N1 . . 8_465 50.6(2) ?
  N2 N3 N2 2_555 . 3_576 167.3(3) ?
  N2 N3 N2 2_555 . 4_574 120.4(2) ?
  N2 N3 N2 2_555 . 8_464 59.6(2) ?
  N2 N3 N4 2_555 . 5_455 113.3(3) ?
  N2 N3 N4 2_555 . 2_555 22.58(17) ?
  N2 N3 N4 2_555 . 8_464 59.5(2) ?
  N2 N3 N3 2_555 . 2_555 98.7(4) ?
  N2 N3 N3 2_555 . 3_575 65.9(2) ?
  N2 N3 N3 2_555 . 3_576 127.7(3) ?
  N2 N3 N3 2_555 . 4_574 60.7(2) ?
  N2 N3 N3 2_555 . 4_575 128.7(3) ?
  N2 N3 N1 2_555 . 5_455 108.1(2) ?
  N2 N3 N1 2_555 . 6_555 143.5(3) ?
  N2 N3 N1 2_555 . 3_575 109.8(2) ?
  N2 N3 N1 2_555 . 7_565 49.9(2) ?
  N2 N3 N1 2_555 . 8_465 73.9(2) ?
  N2 N3 N2 3_576 . 4_574 58.8(2) ?
  N2 N3 N2 3_576 . 8_464 110.4(3) ?
  N2 N3 N4 3_576 . 5_455 59.1(2) ?
  N2 N3 N4 3_576 . 2_555 158.2(3) ?
  N2 N3 N4 3_576 . 8_464 108.1(3) ?
  N2 N3 N3 3_576 . 2_555 92.2(4) ?
  N2 N3 N3 3_576 . 3_575 111.9(3) ?
  N2 N3 N3 3_576 . 3_576 63.47(18) ?
  N2 N3 N3 3_576 . 4_574 111.8(3) ?
  N2 N3 N3 3_576 . 4_575 58.74(19) ?
  N2 N3 N1 3_576 . 5_455 60.7(2) ?
  N2 N3 N1 3_576 . 6_555 47.57(19) ?
  N2 N3 N1 3_576 . 3_575 57.54(19) ?
  N2 N3 N1 3_576 . 7_565 139.3(3) ?
  N2 N3 N1 3_576 . 8_465 108.5(3) ?
  N2 N3 N2 4_574 . 8_464 131.4(2) ?
  N2 N3 N4 4_574 . 5_455 110.3(3) ?
  N2 N3 N4 4_574 . 2_555 142.3(2) ?
  N2 N3 N4 4_574 . 8_464 110.0(2) ?
  N2 N3 N3 4_574 . 2_555 65.5(4) ?
  N2 N3 N3 4_574 . 3_575 54.51(18) ?
  N2 N3 N3 4_574 . 3_576 96.3(2) ?
  N2 N3 N3 4_574 . 4_574 64.49(19) ?
  N2 N3 N3 4_574 . 4_575 107.3(2) ?
  N2 N3 N1 4_574 . 5_455 51.1(2) ?
  N2 N3 N1 4_574 . 6_555 50.75(16) ?
  N2 N3 N1 4_574 . 3_575 70.9(2) ?
  N2 N3 N1 4_574 . 7_565 88.5(2) ?
  N2 N3 N1 4_574 . 8_465 164.9(2) ?
  N2 N3 N4 8_464 . 5_455 54.68(19) ?
  N2 N3 N4 8_464 . 2_555 54.03(18) ?
  N2 N3 N4 8_464 . 8_464 22.76(16) ?
  N2 N3 N3 8_464 . 2_555 156.6(5) ?
  N2 N3 N3 8_464 . 3_575 102.9(2) ?
  N2 N3 N3 8_464 . 3_576 122.2(2) ?
  N2 N3 N3 8_464 . 4_574 81.29(19) ?
  N2 N3 N3 8_464 . 4_575 102.5(2) ?
  N2 N3 N1 8_464 . 5_455 81.4(2) ?
  N2 N3 N1 8_464 . 6_555 156.3(2) ?
  N2 N3 N1 8_464 . 3_575 65.7(2) ?
  N2 N3 N1 8_464 . 7_565 109.5(2) ?
  N2 N3 N1 8_464 . 8_465 58.4(2) ?
  N4 N3 N4 5_455 . 2_555 100.3(2) ?
  N4 N3 N4 5_455 . 8_464 64.6(2) ?
  N4 N3 N3 5_455 . 2_555 142.2(4) ?
  N4 N3 N3 5_455 . 3_575 137.9(2) ?
  N4 N3 N3 5_455 . 3_576 82.1(2) ?
  N4 N3 N3 5_455 . 4_574 116.2(2) ?
  N4 N3 N3 5_455 . 4_575 61.01(19) ?
  N4 N3 N1 5_455 . 5_455 73.0(2) ?
  N4 N3 N1 5_455 . 6_555 101.7(2) ?
  N4 N3 N1 5_455 . 3_575 50.88(19) ?
  N4 N3 N1 5_455 . 7_565 160.6(3) ?
  N4 N3 N1 5_455 . 8_465 64.0(2) ?
  N4 N3 N4 2_555 . 8_464 63.96(19) ?
  N4 N3 N3 2_555 . 2_555 102.5(5) ?
  N4 N3 N3 2_555 . 3_575 88.0(2) ?
  N4 N3 N3 2_555 . 3_576 109.5(2) ?
  N4 N3 N3 2_555 . 4_574 82.7(2) ?
  N4 N3 N3 2_555 . 4_575 106.6(2) ?
  N4 N3 N1 2_555 . 5_455 123.6(2) ?
  N4 N3 N1 2_555 . 6_555 143.1(2) ?
  N4 N3 N1 2_555 . 3_575 116.9(2) ?
  N4 N3 N1 2_555 . 7_565 60.6(2) ?
  N4 N3 N1 2_555 . 8_465 51.5(2) ?
  N4 N3 N3 8_464 . 2_555 153.2(4) ?
  N4 N3 N3 8_464 . 3_575 83.3(2) ?
  N4 N3 N3 8_464 . 3_576 142.8(3) ?
  N4 N3 N3 8_464 . 4_574 60.36(19) ?
  N4 N3 N3 8_464 . 4_575 121.6(3) ?
  N4 N3 N1 8_464 . 5_455 63.0(2) ?
  N4 N3 N1 8_464 . 6_555 153.0(3) ?
  N4 N3 N1 8_464 . 3_575 53.03(19) ?
  N4 N3 N1 8_464 . 7_565 105.5(2) ?
  N4 N3 N1 8_464 . 8_465 81.0(2) ?
  N3 N3 N3 2_555 . 3_575 72.8(4) ?
  N3 N3 N3 2_555 . 3_576 62.0(3) ?
  N3 N3 N3 2_555 . 4_574 96.3(4) ?
  N3 N3 N3 2_555 . 4_575 83.7(3) ?
  N3 N3 N1 2_555 . 5_455 116.5(5) ?
  N3 N3 N1 2_555 . 6_555 44.8(4) ?
  N3 N3 N1 2_555 . 3_575 135.7(5) ?
  N3 N3 N1 2_555 . 7_565 49.6(4) ?
  N3 N3 N1 2_555 . 8_465 109.5(4) ?
  N3 N3 N3 3_575 . 3_576 133.9(2) ?
  N3 N3 N3 3_575 . 4_574 23.51(16) ?
  N3 N3 N3 3_575 . 4_575 154.7(3) ?
  N3 N3 N1 3_575 . 5_455 68.3(2) ?
  N3 N3 N1 3_575 . 6_555 95.1(2) ?
  N3 N3 N1 3_575 . 3_575 88.4(2) ?
  N3 N3 N1 3_575 . 7_565 50.49(18) ?
  N3 N3 N1 3_575 . 8_465 139.5(3) ?
  N3 N3 N3 3_576 . 4_574 156.5(3) ?
  N3 N3 N3 3_576 . 4_575 21.64(15) ?
  N3 N3 N1 3_576 . 5_455 124.1(3) ?
  N3 N3 N1 3_576 . 6_555 45.75(16) ?
  N3 N3 N1 3_576 . 3_575 117.2(2) ?
  N3 N3 N1 3_576 . 7_565 100.9(2) ?
  N3 N3 N1 3_576 . 8_465 69.39(19) ?
  N3 N3 N3 4_574 . 4_575 170.5(3) ?
  N3 N3 N1 4_574 . 5_455 55.2(2) ?
  N3 N3 N1 4_574 . 6_555 112.9(2) ?
  N3 N3 N1 4_574 . 3_575 70.90(19) ?
  N3 N3 N1 4_574 . 7_565 66.99(19) ?
  N3 N3 N1 4_574 . 8_465 130.6(3) ?
  N3 N3 N1 4_575 . 5_455 116.4(3) ?
  N3 N3 N1 4_575 . 6_555 60.73(18) ?
  N3 N3 N1 4_575 . 3_575 102.5(2) ?
  N3 N3 N1 4_575 . 7_565 118.9(2) ?
  N3 N3 N1 4_575 . 8_465 57.6(2) ?
  N1 N3 N1 5_455 . 6_555 91.3(2) ?
  N1 N3 N1 5_455 . 3_575 22.64(18) ?
  N1 N3 N1 5_455 . 7_565 118.8(2) ?
  N1 N3 N1 5_455 . 8_465 132.7(3) ?
  N1 N3 N1 6_555 . 3_575 100.0(2) ?
  N1 N3 N1 6_555 . 7_565 93.8(2) ?
  N1 N3 N1 6_555 . 8_465 115.1(2) ?
  N1 N3 N1 3_575 . 7_565 137.8(2) ?
  N1 N3 N1 3_575 . 8_465 110.5(3) ?
  N1 N3 N1 7_565 . 8_465 98.8(3) ?
  N2 N1 N2 1_554 . 6_555 106.7(2) ?
  N2 N1 N2 1_554 . 7_565 58.3(2) ?
  N2 N1 N2 1_554 . 7_566 156.2(3) ?
  N2 N1 N2 1_554 . 8_564 136.0(3) ?
  N2 N1 N4 1_554 . . 104.6(2) ?
  N2 N1 N4 1_554 . 6_555 118.7(3) ?
  N2 N1 N4 1_554 . 7_565 64.2(2) ?
  N2 N1 N4 1_554 . 4_564 58.10(19) ?
  N2 N1 N4 1_554 . 8_564 118.3(2) ?
  N2 N1 N3 1_554 . 5_545 118.6(3) ?
  N2 N1 N3 1_554 . 6_545 129.3(3) ?
  N2 N1 N3 1_554 . 3_575 59.2(2) ?
  N2 N1 N3 1_554 . 7_565 90.7(2) ?
  N2 N1 N3 1_554 . 8_564 71.2(2) ?
  N2 N1 N1 1_554 . 7_565 76.4(4) ?
  N2 N1 N2 6_555 . 7_565 73.31(19) ?
  N2 N1 N2 6_555 . 7_566 79.2(2) ?
  N2 N1 N2 6_555 . 8_564 64.5(2) ?
  N2 N1 N4 6_555 . . 121.9(2) ?
  N2 N1 N4 6_555 . 6_555 19.57(17) ?
  N2 N1 N4 6_555 . 7_565 54.9(2) ?
  N2 N1 N4 6_555 . 4_564 162.2(3) ?
  N2 N1 N4 6_555 . 8_564 52.86(19) ?
  N2 N1 N3 6_555 . 5_545 133.5(3) ?
  N2 N1 N3 6_555 . 6_545 117.5(2) ?
  N2 N1 N3 6_555 . 3_575 59.36(19) ?
  N2 N1 N3 6_555 . 7_565 110.5(2) ?
  N2 N1 N3 6_555 . 8_564 122.6(3) ?
  N2 N1 N1 6_555 . 7_565 104.3(5) ?
  N2 N1 N2 7_565 . 7_566 143.2(3) ?
  N2 N1 N2 7_565 . 8_564 78.5(2) ?
  N2 N1 N4 7_565 . . 161.5(2) ?
  N2 N1 N4 7_565 . 6_555 92.9(2) ?
  N2 N1 N4 7_565 . 7_565 19.99(18) ?
  N2 N1 N4 7_565 . 4_564 102.2(2) ?
  N2 N1 N4 7_565 . 8_564 59.99(18) ?
  N2 N1 N3 7_565 . 5_545 121.5(3) ?
  N2 N1 N3 7_565 . 6_545 111.4(2) ?
  N2 N1 N3 7_565 . 3_575 77.93(19) ?
  N2 N1 N3 7_565 . 7_565 60.49(18) ?
  N2 N1 N3 7_565 . 8_564 56.8(2) ?
  N2 N1 N1 7_565 . 7_565 130.3(4) ?
  N2 N1 N2 7_566 . 8_564 67.6(2) ?
  N2 N1 N4 7_566 . . 55.16(19) ?
  N2 N1 N4 7_566 . 6_555 61.7(2) ?
  N2 N1 N4 7_566 . 7_565 131.6(3) ?
  N2 N1 N4 7_566 . 4_564 111.1(2) ?
  N2 N1 N4 7_566 . 8_564 83.9(2) ?
  N2 N1 N3 7_566 . 5_545 64.1(2) ?
  N2 N1 N3 7_566 . 6_545 61.27(19) ?
  N2 N1 N3 7_566 . 3_575 108.4(3) ?
  N2 N1 N3 7_566 . 7_565 109.2(2) ?
  N2 N1 N3 7_566 . 8_564 125.8(3) ?
  N2 N1 N1 7_566 . 7_565 79.8(4) ?
  N2 N1 N4 8_564 . . 116.6(2) ?
  N2 N1 N4 8_564 . 6_555 68.0(2) ?
  N2 N1 N4 8_564 . 7_565 78.4(3) ?
  N2 N1 N4 8_564 . 4_564 132.2(3) ?
  N2 N1 N4 8_564 . 8_564 20.86(17) ?
  N2 N1 N3 8_564 . 5_545 75.3(2) ?
  N2 N1 N3 8_564 . 6_545 56.6(2) ?
  N2 N1 N3 8_564 . 3_575 123.2(3) ?
  N2 N1 N3 8_564 . 7_565 58.0(2) ?
  N2 N1 N3 8_564 . 8_564 78.5(3) ?
  N2 N1 N1 8_564 . 7_565 146.8(5) ?
  N4 N1 N4 . . 6_555 102.6(2) ?
  N4 N1 N4 . . 7_565 162.8(3) ?
  N4 N1 N4 . . 4_564 59.98(19) ?
  N4 N1 N4 . . 8_564 136.6(2) ?
  N4 N1 N3 . . 5_545 57.6(2) ?
  N4 N1 N3 . . 6_545 72.65(18) ?
  N4 N1 N3 . . 3_575 100.1(2) ?
  N4 N1 N3 . . 7_565 116.8(2) ?
  N4 N1 N3 . . 8_564 113.4(3) ?
  N4 N1 N1 . . 7_565 40.4(3) ?
  N4 N1 N4 6_555 . 7_565 74.2(2) ?
  N4 N1 N4 6_555 . 4_564 156.6(3) ?
  N4 N1 N4 6_555 . 8_564 63.1(2) ?
  N4 N1 N3 6_555 . 5_545 122.5(3) ?
  N4 N1 N3 6_555 . 6_545 110.9(2) ?
  N4 N1 N3 6_555 . 3_575 62.5(2) ?
  N4 N1 N3 6_555 . 7_565 122.7(3) ?
  N4 N1 N3 6_555 . 8_564 139.0(3) ?
  N4 N1 N1 6_555 . 7_565 91.6(5) ?
  N4 N1 N4 7_565 . 4_564 117.3(3) ?
  N4 N1 N4 7_565 . 8_564 57.6(2) ?
  N4 N1 N3 7_565 . 5_545 138.5(3) ?
  N4 N1 N3 7_565 . 6_545 124.5(3) ?
  N4 N1 N3 7_565 . 3_575 63.2(2) ?
  N4 N1 N3 7_565 . 7_565 77.7(2) ?
  N4 N1 N3 7_565 . 8_564 76.5(2) ?
  N4 N1 N1 7_565 . 7_565 122.4(5) ?
  N4 N1 N4 4_564 . 8_564 140.1(3) ?
  N4 N1 N3 4_564 . 5_545 63.7(2) ?
  N4 N1 N3 4_564 . 6_545 80.2(2) ?
  N4 N1 N3 4_564 . 3_575 103.0(2) ?
  N4 N1 N3 4_564 . 7_565 80.5(2) ?
  N4 N1 N3 4_564 . 8_564 64.1(2) ?
  N4 N1 N1 4_564 . 7_565 65.0(4) ?
  N4 N1 N3 8_564 . 5_545 94.0(2) ?
  N4 N1 N3 8_564 . 6_545 75.3(2) ?
  N4 N1 N3 8_564 . 3_575 106.7(2) ?
  N4 N1 N3 8_564 . 7_565 59.6(2) ?
  N4 N1 N3 8_564 . 8_564 77.1(2) ?
  N4 N1 N1 8_564 . 7_565 154.4(5) ?
  N3 N1 N3 5_545 . 6_545 18.74(17) ?
  N3 N1 N3 5_545 . 3_575 157.4(3) ?
  N3 N1 N3 5_545 . 7_565 61.2(2) ?
  N3 N1 N3 5_545 . 8_564 67.2(2) ?
  N3 N1 N1 5_545 . 7_565 96.5(4) ?
  N3 N1 N3 6_545 . 3_575 169.5(2) ?
  N3 N1 N3 6_545 . 7_565 52.29(16) ?
  N3 N1 N3 6_545 . 8_564 64.86(19) ?
  N3 N1 N1 6_545 . 7_565 112.9(4) ?
  N3 N1 N3 3_575 . 7_565 137.8(2) ?
  N3 N1 N3 3_575 . 8_564 125.6(2) ?
  N3 N1 N1 3_575 . 7_565 60.9(4) ?
  N3 N1 N3 7_565 . 8_564 20.91(16) ?
  N3 N1 N1 7_565 . 7_565 145.1(5) ?
  N3 N1 N1 8_564 . 7_565 128.5(5) ?

loop_
 _geom_torsion_atom_site_label_1
 _geom_torsion_atom_site_label_2
 _geom_torsion_atom_site_label_3
 _geom_torsion_atom_site_label_4
 _geom_torsion_site_symmetry_1
 _geom_torsion_site_symmetry_2
 _geom_torsion_site_symmetry_3
 _geom_torsion_site_symmetry_4
 _geom_torsion
 _geom_torsion_publ_flag
 ? ? ? ? ? ? ? ? ? ?

loop_
 _geom_hbond_atom_site_label_D
 _geom_hbond_atom_site_label_H
 _geom_hbond_atom_site_label_A
 _geom_hbond_site_symmetry_D
 _geom_hbond_site_symmetry_H
 _geom_hbond_site_symmetry_A
 _geom_hbond_distance_DH
 _geom_hbond_distance_HA
 _geom_hbond_distance_DA
 _geom_hbond_angle_DHA
 _geom_hbond_publ_flag
 ? ? ? ? ? ? ? ? ? ? ?


#=======================================================================

# 11. STRUCTURE-FACTOR LIST

loop_
 _refln_index_h
 _refln_index_k
 _refln_index_l
 _refln_F_squared_calc
 _refln_F_squared_meas
 _refln_F_squared_sigma
 _refln_observed_status
  -3   1   1 1111.50 1110.97   29.81 o
  -1   1   1    0.10   -0.13    0.69 <
   3   1   1 2324.18 2562.47   59.42 o
  -6   2   1   18.48   18.99    6.38 <
  -4   2   1    1.91    4.47    3.50 <
  -2   2   1 1125.22 1049.93   25.27 o
   4   2   1   38.24   31.34    6.26 o
   6   2   1  415.47  357.77   31.54 o
  -7   3   1  147.84  123.25   16.67 o
  -5   3   1  541.52  497.57   28.23 o
  -3   3   1   79.14   76.50    9.14 o
  -1   3   1 3074.76 2901.54   74.62 o
   1   3   1  494.53  525.38   25.60 o
   3   3   1    4.17    0.08    3.19 <
   5   3   1   38.79   25.50    6.48 o
   7   3   1   29.17    7.10    5.53 <
  -8   4   1  237.56  259.90   39.54 o
  -6   4   1    7.54    5.18    4.24 <
  -2   4   1   69.10   66.90    9.98 o
   2   4   1    0.35    1.83    3.26 <
   4   4   1   11.74   11.32    5.08 <
   6   4   1   16.07   22.16    7.08 o
  -7   5   1   21.91   18.64    7.40 <
  -5   5   1   17.03   24.04    7.73 o
  -3   5   1   14.81   13.35    5.76 <
   3   5   1   27.49   32.48    8.35 o
   5   5   1   11.57   25.92    7.22 o
   7   5   1    1.22    1.64    4.05 <
  -6   6   1    7.01    7.88    5.95 <
  -4   6   1   12.05   15.20    6.95 <
  -2   6   1    3.96    4.48    6.19 <
   2   6   1   45.09   45.21   12.20 o
   4   6   1    0.41    5.93    5.18 <
   6   6   1   33.75   26.20    8.16 o
  -3   7   1   80.60   46.50   13.65 o
   3   7   1    6.00   15.20    9.68 <
  -3   1   2    4.73    7.20    3.16 <
  -1   1   2 1016.11 1037.06   19.30 o
   3   1   2   52.18   57.78    8.74 o
  -6   2   2  113.05   77.31   12.53 o
  -4   2   2   42.48   49.86    8.07 o
  -2   2   2 1358.25 1434.55   31.01 o
   2   2   2  723.10  747.46   19.14 o
   4   2   2   20.65   18.39    4.83 o
   6   2   2   41.23   32.23    9.62 o
  -7   3   2    0.67    1.87    5.15 <
  -5   3   2   28.68   23.19    6.89 o
  -3   3   2    9.27   16.57    5.68 <
   1   3   2   92.51   71.04    9.73 o
   3   3   2  150.88  143.48   11.39 o
   5   3   2    0.31   -1.81    3.78 <
   7   3   2  108.12   93.15   19.03 o
  -8   4   2    9.38   16.45    9.93 <
  -6   4   2  139.29  104.57   14.20 o
  -4   4   2   33.87   19.41    5.94 o
  -2   4   2  197.07  208.26   18.07 o
   2   4   2  556.59  430.40   24.53 o
   4   4   2  294.51  264.04   18.11 o
   6   4   2  166.22  138.88   14.77 o
  -7   5   2  168.70  152.83   18.29 o
  -5   5   2  195.05  192.06   19.21 o
  -3   5   2  272.70  332.88   24.19 o
   3   5   2   72.05   79.15   12.13 o
   5   5   2   13.16   18.23    6.57 <
  -6   6   2  202.91  191.46   21.65 o
  -4   6   2    0.09    0.09    4.39 <
  -2   6   2  185.40  251.92   31.72 o
   2   6   2   32.84   43.30   12.36 o
   4   6   2    2.97    5.70    5.37 <
  -3   7   2   69.85   60.30   15.18 o
   3   7   2    1.56    5.17    5.71 <
  -5   1   3  429.92  496.63   37.26 o
  -3   1   3    3.96   10.68    3.99 <
  -1   1   3  278.18  271.60   11.01 o
   3   1   3  429.83  417.15   21.76 o
  -6   2   3   86.65   56.83   10.29 o
  -4   2   3    5.20    7.35    4.21 <
  -2   2   3    1.18    6.32    3.05 <
   0   2   3   38.69   54.84   12.12 o
   4   2   3   59.90   52.33    9.59 o
   6   2   3   57.67   50.10   11.49 o
  -7   3   3  308.48  332.17   27.72 o
  -3   3   3  246.97  222.51   16.10 o
  -1   3   3  132.50  156.34   15.63 o
   3   3   3    5.61    2.21    3.51 <
   5   3   3   36.43   22.51    6.09 o
  -6   4   3    0.00    0.90    4.18 <
  -4   4   3  260.96  266.79   20.36 o
  -2   4   3    3.91   10.78    6.33 <
   2   4   3   88.65   41.79    9.86 o
   4   4   3  184.54  189.68   14.38 o
   6   4   3   54.11   45.46    9.33 o
  -5   5   3    4.01    7.19    5.23 <
  -3   5   3  201.91  198.90   19.09 o
   3   5   3   69.79   43.46    9.18 o
   5   5   3    0.15  -11.87    4.08 <
  -4   6   3   20.27   22.18    8.14 <
  -2   6   3   26.50   33.74   12.99 <
   2   6   3    1.43   -2.81    4.41 <
   4   6   3    1.68    2.79    5.36 <
  -5   1   4   42.54   58.35   13.61 o
  -3   1   4    1.76    3.61    2.88 <
   3   1   4   71.77   57.22    7.27 o
  -6   2   4   58.01   52.88   10.81 o
  -4   2   4  203.35  207.20   15.66 o
  -2   2   4    2.35    3.53    2.68 <
   0   2   4   12.51    9.92    5.30 <
   2   2   4  482.37  521.07   21.57 o
   6   2   4  124.53  107.93   15.16 o
  -7   3   4  139.54  136.68   19.12 o
  -5   3   4    0.41    1.22    3.74 <
  -3   3   4  314.59  290.81   19.18 o
  -1   3   4  362.51  475.80   32.22 o
   1   3   4    0.03    6.12    2.81 <
   5   3   4   66.49   61.53   10.84 o
  -6   4   4   21.17   17.16    7.25 <
  -4   4   4   53.54   45.96    9.22 o
  -2   4   4   92.47  101.24   13.69 o
   2   4   4   92.18  107.53   11.90 o
   4   4   4    0.04    1.00    2.95 <
  -5   5   4   33.08   60.52   13.23 o
  -3   5   4   10.08    5.01    5.45 <
   1   5   4   46.44   60.32   11.07 o
   3   5   4   76.61   91.99   13.48 o
  -2   6   4  243.66  329.42   39.35 o
  -1   1   5  139.05  196.21   15.95 o
   1   1   5   31.44   54.12   11.55 o
  -6   2   5  108.94  132.73   14.26 o
  -4   2   5   28.50   18.37    9.45 <
  -2   2   5  184.87  178.79   18.41 o
   0   2   5   54.11  105.71   19.36 o
   4   2   5    8.99   35.60   10.61 o
  -3   3   5    4.03   16.42    5.70 <
  -1   3   5    0.68  -10.27    4.17 <
   3   3   5   49.84   56.93   12.66 o
  -2   4   5   32.05   29.66   17.18 <
   2   4   5   42.33   32.70   10.51 o
  -1   5   5   17.18    3.17   11.99 <
  -2   0   6   18.10   25.03    5.08 o
  -1   1   6   31.13   40.10    6.92 o
  -2   2   6  107.51  102.77   11.35 o
   0   2   6   43.61   58.11    9.55 o

loop_
 _twin_refln_datum_id
 _twin_refln_individual_id
 _twin_refln_index_h
 _twin_refln_index_k
 _twin_refln_index_l
 _twin_refln_F_squared_calc
 _twin_refln_F_squared_meas
 _twin_refln_F_squared_sigma
 _twin_refln_include_status
 ? ? ? ? ? ? ? ? ?

# start Validation Reply Form
_vrf_ATOM007_I
;
PROBLEM: _atom_site_aniso_label is missing
RESPONSE: The ratio of reflections over parameters does not allow to refine
the thermal parameters of the nitrogen atoms anisotropically. This is
because this measurement was performed at high pressure which, due to the high 
pressure apparatus, limits the theta range. Indeed, the diamond anvil cell 
metallic body typically shadows more than 60% of the reflections.
;
_vrf_PLAT029_I
;
PROBLEM: _diffrn_measured_fraction_theta_full value Low .      0.590 Why?  
RESPONSE: This measurement was performed at high pressure which, due to the high 
pressure apparatus, limits the theta range. Indeed, the diamond anvil cell 
metallic body typically shadows more than 60% of the reflections.
;
# end Validation Reply Form
