# Supplementary material for: Structure determination of ζ-N2 from single-crystal X-ray diffraction and theoretical suggestion for the formation of amorphous nitrogen
Source: Nat Commun. 2023 Oct 5;14:6207. doi: 10.1038/s41467-023-41968-2 (PMC10556017; doi:10.1038/s41467-023-41968-2)
Supplement: Supplementary file 4 — Supplementary Dataset 1 [file 41467_2023_41968_MOESM4_ESM.zip › cifs for submission/63 GPa/zeta-N2_63GPa_DESY-June2020_DL044_s1_dom2_twin_v1_crystal1.fcf]

#
# h,k,l, Fc-squared, Fo-squared, sigma(Fo-squared) and status flag
#
data_I
_shelx_title                             '   '
_shelx_refln_list_code                   4
_shelx_F_calc_maximum                    53.87
_exptl_crystal_F_000                     224
_reflns_d_resolution_high                0.8005

loop_
 _symmetry_equiv_pos_as_xyz
 'x, y, z'
 '-x, y, -z+1/2'
 '-x, -y, -z'
 'x, -y, z+1/2'
 'x+1/2, y+1/2, z'
 '-x+1/2, y+1/2, -z+1/2'
 '-x+1/2, -y+1/2, -z'
 'x+1/2, -y+1/2, z+1/2'

_cell_length_a                           7.580(5)
_cell_length_b                           6.635(6)
_cell_length_c                           5.018(2)
_cell_angle_alpha                        90
_cell_angle_beta                         97.64(4)
_cell_angle_gamma                        90

_shelx_F_squared_multiplier              1.000

loop_
 _refln_index_h
 _refln_index_k
 _refln_index_l
 _refln_F_squared_calc
 _refln_F_squared_meas
 _refln_F_squared_sigma
 _refln_observed_status
  -3   1   1 1111.50 1110.97   29.81 o
  -1   1   1    0.10   -0.13    0.69 <
   3   1   1 2324.18 2562.47   59.42 o
  -6   2   1   18.48   18.99    6.38 <
  -4   2   1    1.91    4.47    3.50 <
  -2   2   1 1125.22 1049.93   25.27 o
   4   2   1   38.24   31.34    6.26 o
   6   2   1  415.47  357.77   31.54 o
  -7   3   1  147.84  123.25   16.67 o
  -5   3   1  541.52  497.57   28.23 o
  -3   3   1   79.14   76.50    9.14 o
  -1   3   1 3074.76 2901.54   74.62 o
   1   3   1  494.53  525.38   25.60 o
   3   3   1    4.17    0.08    3.19 <
   5   3   1   38.79   25.50    6.48 o
   7   3   1   29.17    7.10    5.53 <
  -8   4   1  237.56  259.90   39.54 o
  -6   4   1    7.54    5.18    4.24 <
  -2   4   1   69.10   66.90    9.98 o
   2   4   1    0.35    1.83    3.26 <
   4   4   1   11.74   11.32    5.08 <
   6   4   1   16.07   22.16    7.08 o
  -7   5   1   21.91   18.64    7.40 <
  -5   5   1   17.03   24.04    7.73 o
  -3   5   1   14.81   13.35    5.76 <
   3   5   1   27.49   32.48    8.35 o
   5   5   1   11.57   25.92    7.22 o
   7   5   1    1.22    1.64    4.05 <
  -6   6   1    7.01    7.88    5.95 <
  -4   6   1   12.05   15.20    6.95 <
  -2   6   1    3.96    4.48    6.19 <
   2   6   1   45.09   45.21   12.20 o
   4   6   1    0.41    5.93    5.18 <
   6   6   1   33.75   26.20    8.16 o
  -3   7   1   80.60   46.50   13.65 o
   3   7   1    6.00   15.20    9.68 <
  -3   1   2    4.73    7.20    3.16 <
  -1   1   2 1016.11 1037.06   19.30 o
   3   1   2   52.18   57.78    8.74 o
  -6   2   2  113.05   77.31   12.53 o
  -4   2   2   42.48   49.86    8.07 o
  -2   2   2 1358.25 1434.55   31.01 o
   2   2   2  723.10  747.46   19.14 o
   4   2   2   20.65   18.39    4.83 o
   6   2   2   41.23   32.23    9.62 o
  -7   3   2    0.67    1.87    5.15 <
  -5   3   2   28.68   23.19    6.89 o
  -3   3   2    9.27   16.57    5.68 <
   1   3   2   92.51   71.04    9.73 o
   3   3   2  150.88  143.48   11.39 o
   5   3   2    0.31   -1.81    3.78 <
   7   3   2  108.12   93.15   19.03 o
  -8   4   2    9.38   16.45    9.93 <
  -6   4   2  139.29  104.57   14.20 o
  -4   4   2   33.87   19.41    5.94 o
  -2   4   2  197.07  208.26   18.07 o
   2   4   2  556.59  430.40   24.53 o
   4   4   2  294.51  264.04   18.11 o
   6   4   2  166.22  138.88   14.77 o
  -7   5   2  168.70  152.83   18.29 o
  -5   5   2  195.05  192.06   19.21 o
  -3   5   2  272.70  332.88   24.19 o
   3   5   2   72.05   79.15   12.13 o
   5   5   2   13.16   18.23    6.57 <
  -6   6   2  202.91  191.46   21.65 o
  -4   6   2    0.09    0.09    4.39 <
  -2   6   2  185.40  251.92   31.72 o
   2   6   2   32.84   43.30   12.36 o
   4   6   2    2.97    5.70    5.37 <
  -3   7   2   69.85   60.30   15.18 o
   3   7   2    1.56    5.17    5.71 <
  -5   1   3  429.92  496.63   37.26 o
  -3   1   3    3.96   10.68    3.99 <
  -1   1   3  278.18  271.60   11.01 o
   3   1   3  429.83  417.15   21.76 o
  -6   2   3   86.65   56.83   10.29 o
  -4   2   3    5.20    7.35    4.21 <
  -2   2   3    1.18    6.32    3.05 <
   0   2   3   38.69   54.84   12.12 o
   4   2   3   59.90   52.33    9.59 o
   6   2   3   57.67   50.10   11.49 o
  -7   3   3  308.48  332.17   27.72 o
  -3   3   3  246.97  222.51   16.10 o
  -1   3   3  132.50  156.34   15.63 o
   3   3   3    5.61    2.21    3.51 <
   5   3   3   36.43   22.51    6.09 o
  -6   4   3    0.00    0.90    4.18 <
  -4   4   3  260.96  266.79   20.36 o
  -2   4   3    3.91   10.78    6.33 <
   2   4   3   88.65   41.79    9.86 o
   4   4   3  184.54  189.68   14.38 o
   6   4   3   54.11   45.46    9.33 o
  -5   5   3    4.01    7.19    5.23 <
  -3   5   3  201.91  198.90   19.09 o
   3   5   3   69.79   43.46    9.18 o
   5   5   3    0.15  -11.87    4.08 <
  -4   6   3   20.27   22.18    8.14 <
  -2   6   3   26.50   33.74   12.99 <
   2   6   3    1.43   -2.81    4.41 <
   4   6   3    1.68    2.79    5.36 <
  -5   1   4   42.54   58.35   13.61 o
  -3   1   4    1.76    3.61    2.88 <
   3   1   4   71.77   57.22    7.27 o
  -6   2   4   58.01   52.88   10.81 o
  -4   2   4  203.35  207.20   15.66 o
  -2   2   4    2.35    3.53    2.68 <
   0   2   4   12.51    9.92    5.30 <
   2   2   4  482.37  521.07   21.57 o
   6   2   4  124.53  107.93   15.16 o
  -7   3   4  139.54  136.68   19.12 o
  -5   3   4    0.41    1.22    3.74 <
  -3   3   4  314.59  290.81   19.18 o
  -1   3   4  362.51  475.80   32.22 o
   1   3   4    0.03    6.12    2.81 <
   5   3   4   66.49   61.53   10.84 o
  -6   4   4   21.17   17.16    7.25 <
  -4   4   4   53.54   45.96    9.22 o
  -2   4   4   92.47  101.24   13.69 o
   2   4   4   92.18  107.53   11.90 o
   4   4   4    0.04    1.00    2.95 <
  -5   5   4   33.08   60.52   13.23 o
  -3   5   4   10.08    5.01    5.45 <
   1   5   4   46.44   60.32   11.07 o
   3   5   4   76.61   91.99   13.48 o
  -2   6   4  243.66  329.42   39.35 o
  -1   1   5  139.05  196.21   15.95 o
   1   1   5   31.44   54.12   11.55 o
  -6   2   5  108.94  132.73   14.26 o
  -4   2   5   28.50   18.37    9.45 <
  -2   2   5  184.87  178.79   18.41 o
   0   2   5   54.11  105.71   19.36 o
   4   2   5    8.99   35.60   10.61 o
  -3   3   5    4.03   16.42    5.70 <
  -1   3   5    0.68  -10.27    4.17 <
   3   3   5   49.84   56.93   12.66 o
  -2   4   5   32.05   29.66   17.18 <
   2   4   5   42.33   32.70   10.51 o
  -1   5   5   17.18    3.17   11.99 <
  -2   0   6   18.10   25.03    5.08 o
  -1   1   6   31.13   40.10    6.92 o
  -2   2   6  107.51  102.77   11.35 o
   0   2   6   43.61   58.11    9.55 o
