# Supplementary material for: Structure determination of ζ-N2 from single-crystal X-ray diffraction and theoretical suggestion for the formation of amorphous nitrogen
Source: Nat Commun. 2023 Oct 5;14:6207. doi: 10.1038/s41467-023-41968-2 (PMC10556017; doi:10.1038/s41467-023-41968-2)
Supplement: Supplementary file 4 — Supplementary Dataset 1 [file 41467_2023_41968_MOESM4_ESM.zip › cifs for submission/70 GPa/zeta-N2_70GPa_DESY-June2022_DL071_s5_dom3_v3.cif]

#=======================================================================
data_global
#=======================================================================

_audit_creation_method                   'Jana2006 Version : 10/09/2020'


# 1. PROCESSING SUMMARY (IUCr Office Use Only)

_journal_date_recd_electronic            ?
_journal_date_to_coeditor                ?
_journal_date_from_coeditor              ?
_journal_date_accepted                   ?
_journal_date_printers_first             ?
_journal_date_printers_final             ?
_journal_date_proofs_out                 ?
_journal_date_proofs_in                  ?
_journal_coeditor_name                   ?
_journal_coeditor_code                   ?
_journal_coeditor_notes
; ?
;
_journal_techeditor_code                 ?
_journal_paper_category                  ?
_journal_techeditor_notes
; ?
;
_journal_coden_ASTM                      ?
_journal_name_full                       ?
_journal_year                            ?
_journal_volume                          ?
_journal_issue                           ?
_journal_page_first                      ?
_journal_page_last                       ?
_journal_suppl_publ_number               ?
_journal_suppl_publ_pages                ?

#=======================================================================

# 2. SUBMISSION DETAILS

_publ_contact_author_name                ?
_publ_contact_author_address
; ?
;
_publ_contact_author_email               ?
_publ_contact_author_fax                 ?
_publ_contact_author_phone               ?

_publ_requested_journal                  ?
_publ_requested_category                 ?

_publ_contact_letter
; ?
;

#=======================================================================

# 3. TITLE AND AUTHOR LIST

_publ_section_title
; ?
;
_publ_section_title_footnote
; ?
;
loop_
 _publ_author_name
 _publ_author_footnote
 _publ_author_address
; ?      # Dominique Laniel
;
; ?      # footnote
;
; ?      # address
;

#=======================================================================

# 4. TEXT

_publ_section_synopsis
; ?
;
_publ_section_abstract
; ?
;
_publ_section_comment
; ?
;
_publ_section_introduction
; ?
;
_publ_section_experimental
; ?
;
_publ_section_exptl_prep
; ?
;
_publ_section_exptl_refinement
; ?
;
_publ_section_exptl_solution
; ?
;
_publ_section_discussion
; ?
;
_publ_section_acknowledgements
; ?
;
_publ_section_references
;
Petricek, V., Dusek, M. & Palatinus L. (2014). Z. Kristallogr. 229(5), 345-352.

Palatinus L. & Chapuis G. (2007). J. Appl. Cryst. 40, 786-790.

# enable this reference if Diamond ver. 2 was used for visualization
#Brandenburg, K. (1999). DIAMOND. Version. 2.1c.
#Crystal Impact GbR, Bonn, Germany.

# enable this reference if Diamond ver. 3 was used for visualization
#Brandenburg, K. & Putz, H. (2005). DIAMOND Version 3.
#Crystal Impact GbR, Postfach 1251, D-53002 Bonn, Germany.

# enable this reference if SIR97 was used for solving of the structure
#Altomare, A., Burla, M. C., Camalli, M., Cascarano, G., Giacovazzo, C.,
#Guagliardi, A., Moliterni, A. G. G., Polidori, G., Spagna, R. (1997).
#SIR97. A Package for Crystal Structure Solution by Direct Methods
#and Refinement, Bari, Rome, Italy.

# use this reference if SIR2002 was used for solving of the structure
#Burla, M.C., Camalli, M., Carrozzini, B., Cascarano, G., Giacovazzo, C.,
#Polidori, G., Spagna, R.
#SIR2002: the program, J. Appl. Cryst, (2003). 36, 1103


# use this reference if SIR2011 was used for solving of the structure
#Burla, M.C., Caliandro, R., Camalli, M., Carrozzini, B., Cascarano,
#G.L., Giacovazzo, C., Mallamo. M., Mazzone, A., Polidori, G., Spagna, R.
#SIR2011: a new package for crystal structure determination and refinement,
#J.Appl.Cryst. (2012) 45, 357-361

# enable this reference if bond valences were calculated
#Brown, I. D. (1996). J. Appl. Cryst. 29, 479-480.

# enable this reference if Xshape wase used for crystal shape refinement
#Stoe & Cie (1998). X-SHAPE. Stoe & Cie, Darmstadt, Germany.


# enable this reference if Flack coefficient was refined
#Flack, H. D. (1983). Acta Cryst. A39, 876-881.
;
_publ_section_figure_captions
; ?
;
_publ_section_table_legends
; ?
;

#=======================================================================
data_I
#=======================================================================

# 5. CHEMICAL DATA

_chemical_name_systematic
; ?
;
_chemical_name_common                    ?
_chemical_formula_moiety                 ?
_chemical_formula_structural             ?
_chemical_formula_analytical             ?
_chemical_formula_iupac                  ?
_chemical_formula_sum                    'N2'
_chemical_formula_weight                 28
_chemical_melting_point                  ?
_chemical_compound_source                ?
_chemical_absolute_configuration         .

#=======================================================================

# 6. CRYSTAL DATA

_symmetry_cell_setting                   monoclinic
_symmetry_space_group_name_H-M           'C 1 2/c 1'
_symmetry_space_group_name_Hall          '-C 2yc'
_symmetry_Int_Tables_number              15

loop_
 _space_group_symop_id
 _space_group_symop_operation_xyz
 1   x,y,z
 2   -x,y,-z+1/2
 3   -x,-y,-z
 4   x,-y,z+1/2
 5   x+1/2,y+1/2,z
 6   -x+1/2,y+1/2,-z+1/2
 7   -x+1/2,-y+1/2,-z
 8   x+1/2,-y+1/2,z+1/2

_cell_length_a                           7.613(5)
_cell_length_b                           6.577(6)
_cell_length_c                           4.952(2)
_cell_angle_alpha                        90
_cell_angle_beta                         96.73(4)
_cell_angle_gamma                        90
_cell_volume                             246.2(3)

loop_
 _twin_individual_id
 _twin_individual_mass_fraction_refined
 _twin_individual_twin_matrix_11
 _twin_individual_twin_matrix_12
 _twin_individual_twin_matrix_13
 _twin_individual_twin_matrix_21
 _twin_individual_twin_matrix_22
 _twin_individual_twin_matrix_23
 _twin_individual_twin_matrix_31
 _twin_individual_twin_matrix_32
 _twin_individual_twin_matrix_33
 ? ? ? ? ? ? ? ? ? ? ?

_cell_formula_units_Z                    16

_cell_measurement_reflns_used            23
_cell_measurement_theta_min              3.37
_cell_measurement_theta_max              9.97
_cell_measurement_temperature            293
_diffrn_ambient_pressure                 70000000
_cell_special_details
; ?
;

_exptl_crystal_density_diffrn            3.0227
_exptl_crystal_density_meas              ?
_exptl_crystal_density_method            ?
_exptl_crystal_F_000                     224

_exptl_absorpt_coefficient_mu            0.065
_exptl_crystal_description               "Single-crystal X-ray diffraction of zeta-N2 at 70 GPa"
_exptl_crystal_size_max                  ?
_exptl_crystal_size_mid                  ?
_exptl_crystal_size_min                  ?
_exptl_crystal_size_rad                  ?
_exptl_crystal_colour                    ?
_exptl_absorpt_correction_type           'none'
_exptl_absorpt_process_details           ?
_exptl_absorpt_correction_T_min          ?
_exptl_absorpt_correction_T_max          ?
loop_
 _exptl_crystal_face_index_h
 _exptl_crystal_face_index_k
 _exptl_crystal_face_index_l
 _exptl_crystal_face_perp_dist
 ? ? ? ?

#=======================================================================

# 7. EXPERIMENTAL DATA

_exptl_special_details                   ?

_diffrn_ambient_temperature              293
_diffrn_source                           'synchrotron'
_diffrn_source_power                     ?
_diffrn_source_voltage                   ?
_diffrn_source_current                   ?
_diffrn_radiation_type                   synchrotron
_diffrn_radiation_source                 ?
_diffrn_radiation_wavelength             0.291
_diffrn_radiation_monochromator          'synchrotron'
_diffrn_measurement_device               'four-circle diffractometer'
_diffrn_measurement_device_type          'esperanto-CrysAlisPro-abstract goniometer imported esperanto images'
_diffrn_detector                         'CCD plate'
_diffrn_detector_area_resol_mean         ?
_diffrn_measurement_method               '\f scans'
_diffrn_measurement_specimen_support     ?

_diffrn_reflns_number                    166
_diffrn_reflns_theta_min                 2.29
_diffrn_reflns_theta_max                 10.46
_diffrn_reflns_theta_full                10.46
_diffrn_measured_fraction_theta_max      0.45
_diffrn_measured_fraction_theta_full     0.45
_diffrn_reflns_av_R_equivalents          0.0718
_diffrn_reflns_av_unetI/netI             0.1234
_diffrn_reflns_limit_h_min               -4
_diffrn_reflns_limit_h_max               6
_diffrn_reflns_limit_k_min               -6
_diffrn_reflns_limit_k_max               8
_diffrn_reflns_limit_l_min               -6
_diffrn_reflns_limit_l_max               6
_diffrn_reflns_reduction_process         ?

_diffrn_standards_number                 ?
_diffrn_standards_interval_count         ?
_diffrn_standards_interval_time          ?
_diffrn_standards_decay_%                ?
loop_
_diffrn_standard_refln_index_h
_diffrn_standard_refln_index_k
_diffrn_standard_refln_index_l
  ? ? ?

_diffrn_radiation_probe                  X-ray

#=======================================================================

# 8. REFINEMENT DATA

_refine_special_details
; ?
;

_reflns_number_total                     109
_reflns_number_gt                        42
_reflns_threshold_expression             'I>3\s(I)'

_refine_ls_structure_factor_coef         F
_refine_ls_R_factor_gt                   0.0838
_refine_ls_wR_factor_gt                  0.0804
_refine_ls_R_factor_all                  0.1866
_refine_ls_wR_factor_ref                 0.1061
_refine_ls_goodness_of_fit_ref           1.20
_refine_ls_goodness_of_fit_gt            1.72
_refine_ls_restrained_S_gt               ?
_refine_ls_restrained_S_all              ?
_refine_ls_number_reflns                 109
_refine_ls_number_parameters             17
_refine_ls_number_restraints             0
_refine_ls_number_constraints            0
_refine_ls_weighting_scheme              sigma
_refine_ls_weighting_details             'w=1/(\s^2^(F)+0.0001F^2^)'
_refine_ls_hydrogen_treatment            ?
_refine_ls_shift/su_max                  0.0478
_refine_ls_shift/su_mean                 0.0124
_refine_diff_density_max                 ?
_refine_diff_density_min                 ?
_refine_ls_extinction_method             'none'
_refine_ls_extinction_coef               ?
_refine_ls_extinction_expression         ?
_refine_ls_abs_structure_details         ?
_refine_ls_abs_structure_Flack           ?
_refine_ls_abs_structure_Rogers          ?

loop_
 _atom_type_symbol
 _atom_type_scat_dispersion_real
 _atom_type_scat_dispersion_imag
 _atom_type_scat_source
 N   -0.0011  0.0004
 'International Tables Vol C tables 4.2.6.8 and 6.1.1.1'

_computing_data_collection
 'CrysAlisPro 1.171.41.116a (Rigaku OD, 2021)'
_computing_cell_refinement
 'CrysAlisPro 1.171.41.116a (Rigaku OD, 2021)'
_computing_data_reduction
 'CrysAlisPro 1.171.41.116a (Rigaku OD, 2021)'
_computing_structure_solution            ?
_computing_structure_refinement          ?
_computing_molecular_graphics            ?
_computing_publication_material          ?

loop_
 _restr_distance_atom_site_label_1
 _restr_distance_site_symmetry_1
 _restr_distance_atom_site_label_2
 _restr_distance_site_symmetry_2
 _restr_distance_target
 _restr_distance_target_weight_param
 ? ? ? ? ? ?

loop_
 _restr_angle_atom_site_label_1
 _restr_angle_site_symmetry_1
 _restr_angle_atom_site_label_2
 _restr_angle_site_symmetry_2
 _restr_angle_atom_site_label_3
 _restr_angle_site_symmetry_3
 _restr_angle_target
 _restr_angle_target_weight_param
 ? ? ? ? ? ? ? ?

loop_
 _restr_torsion_atom_site_label_1
 _restr_torsion_site_symmetry_1
 _restr_torsion_atom_site_label_2
 _restr_torsion_site_symmetry_2
 _restr_torsion_atom_site_label_3
 _restr_torsion_site_symmetry_3
 _restr_torsion_atom_site_label_4
 _restr_torsion_site_symmetry_4
 _restr_torsion_angle_target
 _restr_torsion_weight_param
 ? ? ? ? ? ? ? ? ? ?

loop_
 _restr_equal_distance_atom_site_label_1
 _restr_equal_distance_site_symmetry_1
 _restr_equal_distance_atom_site_label_2
 _restr_equal_distance_site_symmetry_2
 _restr_equal_distance_class_class_id
 _restr_equal_distance_class_target_weight_param
 ? ? ? ? ? ?

loop_
 _restr_equal_angle_atom_site_label_1
 _restr_equal_angle_site_symmetry_1
 _restr_equal_angle_atom_site_label_2
 _restr_equal_angle_site_symmetry_2
 _restr_equal_angle_atom_site_label_3
 _restr_equal_angle_site_symmetry_3
 _restr_equal_angle_class_class_id
 _restr_equal_angle_class_target_weight_param
 ? ? ? ? ? ? ? ?

loop_
 _restr_equal_torsion_atom_site_label_1
 _restr_equal_torsion_site_symmetry_1
 _restr_equal_torsion_atom_site_label_2
 _restr_equal_torsion_site_symmetry_2
 _restr_equal_torsion_atom_site_label_3
 _restr_equal_torsion_site_symmetry_3
 _restr_equal_torsion_atom_site_label_4
 _restr_equal_torsion_site_symmetry_4
 _restr_equal_torsion_class_class_id
 _restr_equal_torsion_class_target_weight_param
 ? ? ? ? ? ? ? ? ? ?


#=======================================================================

# 9. ATOMIC COORDINATES AND DISPLACEMENT PARAMETERS

loop_
 _atom_site_label
 _atom_site_type_symbol
 _atom_site_fract_x
 _atom_site_fract_y
 _atom_site_fract_z
 _atom_site_adp_type
 _atom_site_U_iso_or_equiv
 _atom_site_site_symmetry_multiplicity
 _atom_site_occupancy
 _atom_site_calc_flag
 _atom_site_refinement_flags
 _atom_site_disorder_assembly
 _atom_site_disorder_group
  N2 N 0.097(2) 0.6790(15) 0.5570(14) Uiso 0.032(2) 8 1 d . . .
  N4 N 0.1384(19) 0.5857(13) 0.3990(14) Uiso 0.030(2) 8 1 d . . .
  N3 N -0.0735(18) 0.9820(13) 0.2264(15) Uiso 0.024(2) 8 1 d . . .
  N1 N 0.312(2) 0.7542(14) -0.0300(19) Uiso 0.032(3) 8 1 d . . .

loop_
 _atom_site_aniso_label
 _atom_site_aniso_type_symbol
 _atom_site_aniso_U_11
 _atom_site_aniso_U_22
 _atom_site_aniso_U_33
 _atom_site_aniso_U_12
 _atom_site_aniso_U_13
 _atom_site_aniso_U_23
 ? ? ? ? ? ? ? ?

loop_
 _jana_atom_site_ADP_C_label
 _jana_atom_site_ADP_C_type_symbol
 _jana_atom_site_ADP_C_111
 _jana_atom_site_ADP_C_112
 _jana_atom_site_ADP_C_113
 _jana_atom_site_ADP_C_122
 _jana_atom_site_ADP_C_123
 _jana_atom_site_ADP_C_133
 _jana_atom_site_ADP_C_222
 _jana_atom_site_ADP_C_223
 _jana_atom_site_ADP_C_233
 _jana_atom_site_ADP_C_333
 ? ? ? ? ? ? ? ? ? ? ? ?

loop_
 _jana_atom_site_ADP_D_label
 _jana_atom_site_ADP_D_type_symbol
 _jana_atom_site_ADP_D_1111
 _jana_atom_site_ADP_D_1112
 _jana_atom_site_ADP_D_1113
 _jana_atom_site_ADP_D_1122
 _jana_atom_site_ADP_D_1123
 _jana_atom_site_ADP_D_1133
 _jana_atom_site_ADP_D_1222
 _jana_atom_site_ADP_D_1223
 _jana_atom_site_ADP_D_1233
 _jana_atom_site_ADP_D_1333
 _jana_atom_site_ADP_D_2222
 _jana_atom_site_ADP_D_2223
 _jana_atom_site_ADP_D_2233
 _jana_atom_site_ADP_D_2333
 _jana_atom_site_ADP_D_3333
 ? ? ? ? ? ? ? ? ? ? ? ? ? ? ? ? ?

loop_
 _jana_atom_site_ADP_E_label
 _jana_atom_site_ADP_E_type_symbol
 _jana_atom_site_ADP_E_11111
 _jana_atom_site_ADP_E_11112
 _jana_atom_site_ADP_E_11113
 _jana_atom_site_ADP_E_11122
 _jana_atom_site_ADP_E_11123
 _jana_atom_site_ADP_E_11133
 _jana_atom_site_ADP_E_11222
 _jana_atom_site_ADP_E_11223
 _jana_atom_site_ADP_E_11233
 _jana_atom_site_ADP_E_11333
 _jana_atom_site_ADP_E_12222
 _jana_atom_site_ADP_E_12223
 _jana_atom_site_ADP_E_12233
 _jana_atom_site_ADP_E_12333
 _jana_atom_site_ADP_E_13333
 _jana_atom_site_ADP_E_22222
 _jana_atom_site_ADP_E_22223
 _jana_atom_site_ADP_E_22233
 _jana_atom_site_ADP_E_22333
 _jana_atom_site_ADP_E_23333
 _jana_atom_site_ADP_E_33333
 ? ? ? ? ? ? ? ? ? ? ? ? ? ? ? ? ? ? ? ? ? ? ?

loop_
 _jana_atom_site_ADP_F_label
 _jana_atom_site_ADP_F_type_symbol
 _jana_atom_site_ADP_F_111111
 _jana_atom_site_ADP_F_111112
 _jana_atom_site_ADP_F_111113
 _jana_atom_site_ADP_F_111122
 _jana_atom_site_ADP_F_111123
 _jana_atom_site_ADP_F_111133
 _jana_atom_site_ADP_F_111222
 _jana_atom_site_ADP_F_111223
 _jana_atom_site_ADP_F_111233
 _jana_atom_site_ADP_F_111333
 _jana_atom_site_ADP_F_112222
 _jana_atom_site_ADP_F_112223
 _jana_atom_site_ADP_F_112233
 _jana_atom_site_ADP_F_112333
 _jana_atom_site_ADP_F_113333
 _jana_atom_site_ADP_F_122222
 _jana_atom_site_ADP_F_122223
 _jana_atom_site_ADP_F_122233
 _jana_atom_site_ADP_F_122333
 _jana_atom_site_ADP_F_123333
 _jana_atom_site_ADP_F_133333
 _jana_atom_site_ADP_F_222222
 _jana_atom_site_ADP_F_222223
 _jana_atom_site_ADP_F_222233
 _jana_atom_site_ADP_F_222333
 _jana_atom_site_ADP_F_223333
 _jana_atom_site_ADP_F_233333
 _jana_atom_site_ADP_F_333333
 ? ? ? ? ? ? ? ? ? ? ? ? ? ? ? ? ? ? ? ? ? ? ? ? ? ? ? ? ? ?


#=======================================================================

# 10. MOLECULAR GEOMETRY


loop_
 _geom_bond_atom_site_label_1
 _geom_bond_atom_site_label_2
 _geom_bond_site_symmetry_1
 _geom_bond_site_symmetry_2
 _geom_bond_distance
 _geom_bond_publ_flag
  N2 N2 . 2_556 2.546(17) ?
  N2 N2 . 3_566 2.799(17) ?
  N2 N2 . 7_566 2.64(2) ?
  N2 N4 . . 1.071(14) ?
  N2 N4 . 2_555 2.781(14) ?
  N2 N4 . 3_566 2.525(18) ?
  N2 N4 . 7_566 2.531(19) ?
  N2 N4 . 4_565 2.424(12) ?
  N2 N3 . . 2.799(14) ?
  N2 N3 . 2_555 2.432(13) ?
  N2 N3 . 3_576 2.490(13) ?
  N2 N3 . 4_575 2.759(16) ?
  N2 N3 . 8_565 2.76(2) ?
  N2 N1 . 1_556 2.517(16) ?
  N2 N1 . 6_545 2.885(15) ?
  N2 N1 . 7_565 2.812(15) ?
  N2 N1 . 7_566 2.404(12) ?
  N2 N1 . 8_465 2.20(2) ?
  N4 N4 . 2_555 2.427(17) ?
  N4 N4 . 3_566 2.685(18) ?
  N4 N4 . 7_566 2.856(15) ?
  N4 N4 . 4_564 2.721(11) ?
  N4 N4 . 4_565 2.721(11) ?
  N4 N3 . 5_545 2.539(19) ?
  N4 N3 . 2_555 2.711(13) ?
  N4 N3 . 8_565 2.608(16) ?
  N4 N1 . . 2.855(17) ?
  N4 N1 . 6_545 2.293(13) ?
  N4 N1 . 7_565 2.179(13) ?
  N4 N1 . 4_565 2.601(16) ?
  N4 N1 . 8_465 2.76(2) ?
  N3 N3 . 2_555 1.117(19) ?
  N3 N3 . 3_575 2.632(14) ?
  N3 N3 . 3_576 2.818(11) ?
  N3 N3 . 4_574 2.487(11) ?
  N3 N3 . 4_575 2.487(11) ?
  N3 N1 . 5_455 2.305(14) ?
  N3 N1 . 2_555 2.907(18) ?
  N3 N1 . 6_555 2.953(17) ?
  N3 N1 . 3_575 2.617(18) ?
  N3 N1 . 7_565 2.787(19) ?
  N3 N1 . 8_465 2.206(16) ?
  N1 N1 . 7_565 1.03(3) ?

loop_
 _geom_angle_atom_site_label_1
 _geom_angle_atom_site_label_2
 _geom_angle_atom_site_label_3
 _geom_angle_site_symmetry_1
 _geom_angle_site_symmetry_2
 _geom_angle_site_symmetry_3
 _geom_angle
 _geom_angle_publ_flag
  N2 N2 N2 2_556 . 3_566 79.3(5) ?
  N2 N2 N2 2_556 . 7_566 140.0(5) ?
  N2 N2 N4 2_556 . . 142.7(11) ?
  N2 N2 N4 2_556 . 2_555 103.6(7) ?
  N2 N2 N4 2_556 . 3_566 57.1(4) ?
  N2 N2 N4 2_556 . 7_566 117.4(5) ?
  N2 N2 N4 2_556 . 4_565 61.0(4) ?
  N2 N2 N3 2_556 . . 99.8(6) ?
  N2 N2 N3 2_556 . 2_555 115.1(6) ?
  N2 N2 N3 2_556 . 3_576 66.4(4) ?
  N2 N2 N3 2_556 . 4_575 55.8(4) ?
  N2 N2 N3 2_556 . 8_565 110.9(4) ?
  N2 N2 N1 2_556 . 1_556 76.7(5) ?
  N2 N2 N1 2_556 . 6_545 101.4(5) ?
  N2 N2 N1 2_556 . 7_565 157.5(7) ?
  N2 N2 N1 2_556 . 7_566 52.7(5) ?
  N2 N2 N1 2_556 . 8_465 60.3(5) ?
  N2 N2 N2 3_566 . 7_566 135.5(6) ?
  N2 N2 N4 3_566 . . 64.2(9) ?
  N2 N2 N4 3_566 . 2_555 51.5(3) ?
  N2 N2 N4 3_566 . 3_566 22.5(3) ?
  N2 N2 N4 3_566 . 7_566 157.9(7) ?
  N2 N2 N4 3_566 . 4_565 63.9(4) ?
  N2 N2 N3 3_566 . . 106.5(5) ?
  N2 N2 N3 3_566 . 2_555 124.9(5) ?
  N2 N2 N3 3_566 . 3_576 141.1(8) ?
  N2 N2 N3 3_566 . 4_575 119.1(7) ?
  N2 N2 N3 3_566 . 8_565 100.2(5) ?
  N2 N2 N1 3_566 . 1_556 127.4(4) ?
  N2 N2 N1 3_566 . 6_545 45.5(5) ?
  N2 N2 N1 3_566 . 7_565 97.2(4) ?
  N2 N2 N1 3_566 . 7_566 115.8(5) ?
  N2 N2 N1 3_566 . 8_465 69.3(5) ?
  N2 N2 N4 7_566 . . 72.6(11) ?
  N2 N2 N4 7_566 . 2_555 114.0(4) ?
  N2 N2 N4 7_566 . 3_566 156.5(6) ?
  N2 N2 N4 7_566 . 7_566 23.8(3) ?
  N2 N2 N4 7_566 . 4_565 110.9(7) ?
  N2 N2 N3 7_566 . . 89.0(5) ?
  N2 N2 N3 7_566 . 2_555 65.9(5) ?
  N2 N2 N3 7_566 . 3_576 83.3(5) ?
  N2 N2 N3 7_566 . 4_575 103.8(5) ?
  N2 N2 N3 7_566 . 8_565 53.5(4) ?
  N2 N2 N1 7_566 . 1_556 66.1(5) ?
  N2 N2 N1 7_566 . 6_545 96.3(6) ?
  N2 N2 N1 7_566 . 7_565 54.9(4) ?
  N2 N2 N1 7_566 . 7_566 89.0(6) ?
  N2 N2 N1 7_566 . 8_465 139.7(5) ?
  N4 N2 N4 . . 2_555 59.9(9) ?
  N4 N2 N4 . . 3_566 86.7(10) ?
  N4 N2 N4 . . 7_566 96.4(12) ?
  N4 N2 N4 . . 4_565 94.2(8) ?
  N4 N2 N3 . . . 97.9(7) ?
  N4 N2 N3 . . 2_555 93.2(7) ?
  N4 N2 N3 . . 3_576 150.4(10) ?
  N4 N2 N3 . . 4_575 151.0(8) ?
  N4 N2 N3 . . 8_565 70.5(10) ?
  N4 N2 N1 . . 1_556 119.0(13) ?
  N4 N2 N1 . . 6_545 47.0(6) ?
  N4 N2 N1 . . 7_565 44.4(6) ?
  N4 N2 N1 . . 7_566 137.7(12) ?
  N4 N2 N1 . . 8_465 109.9(11) ?
  N4 N2 N4 2_555 . 3_566 61.5(4) ?
  N4 N2 N4 2_555 . 7_566 129.4(4) ?
  N4 N2 N4 2_555 . 4_565 115.4(5) ?
  N4 N2 N3 2_555 . . 58.1(3) ?
  N4 N2 N3 2_555 . 2_555 73.5(4) ?
  N4 N2 N3 2_555 . 3_576 118.4(6) ?
  N4 N2 N3 2_555 . 4_575 98.3(5) ?
  N4 N2 N3 2_555 . 8_565 129.6(5) ?
  N4 N2 N1 2_555 . 1_556 178.5(6) ?
  N4 N2 N1 2_555 . 6_545 83.3(4) ?
  N4 N2 N1 2_555 . 7_565 59.1(4) ?
  N4 N2 N1 2_555 . 7_566 156.4(8) ?
  N4 N2 N1 2_555 . 8_465 50.2(4) ?
  N4 N2 N4 3_566 . 7_566 168.5(5) ?
  N4 N2 N4 3_566 . 4_565 58.7(4) ?
  N4 N2 N3 3_566 . . 104.9(6) ?
  N4 N2 N3 3_566 . 2_555 127.6(7) ?
  N4 N2 N3 3_566 . 3_576 119.6(7) ?
  N4 N2 N3 3_566 . 4_575 99.7(6) ?
  N4 N2 N3 3_566 . 8_565 109.7(5) ?
  N4 N2 N1 3_566 . 1_556 117.8(5) ?
  N4 N2 N1 3_566 . 6_545 60.8(5) ?
  N4 N2 N1 3_566 . 7_565 116.2(5) ?
  N4 N2 N1 3_566 . 7_566 99.7(5) ?
  N4 N2 N1 3_566 . 8_465 57.6(5) ?
  N4 N2 N4 7_566 . 4_565 110.0(6) ?
  N4 N2 N3 7_566 . . 85.7(4) ?
  N4 N2 N3 7_566 . 2_555 63.4(5) ?
  N4 N2 N3 7_566 . 3_576 60.7(5) ?
  N4 N2 N3 7_566 . 4_575 83.0(5) ?
  N4 N2 N3 7_566 . 8_565 61.4(5) ?
  N4 N2 N1 7_566 . 1_556 51.2(4) ?
  N4 N2 N1 7_566 . 6_545 113.8(7) ?
  N4 N2 N1 7_566 . 7_565 72.8(5) ?
  N4 N2 N1 7_566 . 7_566 70.7(5) ?
  N4 N2 N1 7_566 . 8_465 130.6(6) ?
  N4 N2 N3 4_565 . . 159.1(8) ?
  N4 N2 N3 4_565 . 2_555 170.6(5) ?
  N4 N2 N3 4_565 . 3_576 110.6(4) ?
  N4 N2 N3 4_565 . 4_575 113.3(5) ?
  N4 N2 N3 4_565 . 8_565 58.2(5) ?
  N4 N2 N1 4_565 . 1_556 63.5(4) ?
  N4 N2 N1 4_565 . 6_545 47.5(3) ?
  N4 N2 N1 4_565 . 7_565 137.3(6) ?
  N4 N2 N1 4_565 . 7_566 56.7(3) ?
  N4 N2 N1 4_565 . 8_465 109.0(7) ?
  N3 N2 N3 . . 2_555 23.3(4) ?
  N3 N2 N3 . . 3_576 64.1(4) ?
  N3 N2 N3 . . 4_575 53.2(3) ?
  N3 N2 N3 . . 8_565 142.4(6) ?
  N3 N2 N1 . . 1_556 123.3(5) ?
  N3 N2 N1 . . 6_545 139.4(4) ?
  N3 N2 N1 . . 7_565 59.6(4) ?
  N3 N2 N1 . . 7_566 120.0(5) ?
  N3 N2 N1 . . 8_465 50.7(4) ?
  N3 N2 N3 2_555 . 3_576 60.7(3) ?
  N3 N2 N3 2_555 . 4_575 60.5(4) ?
  N3 N2 N3 2_555 . 8_565 119.4(7) ?
  N3 N2 N1 2_555 . 1_556 107.7(5) ?
  N3 N2 N1 2_555 . 6_545 140.2(5) ?
  N3 N2 N1 2_555 . 7_565 49.1(3) ?
  N3 N2 N1 2_555 . 7_566 113.9(5) ?
  N3 N2 N1 2_555 . 8_465 73.8(5) ?
  N3 N2 N3 3_576 . 4_575 23.9(4) ?
  N3 N2 N3 3_576 . 8_565 108.7(5) ?
  N3 N2 N1 3_576 . 1_556 63.0(4) ?
  N3 N2 N1 3_576 . 6_545 156.5(4) ?
  N3 N2 N1 3_576 . 7_565 107.3(4) ?
  N3 N2 N1 3_576 . 7_566 56.2(3) ?
  N3 N2 N1 3_576 . 8_465 77.8(6) ?
  N3 N2 N3 4_575 . 8_565 131.3(5) ?
  N3 N2 N1 4_575 . 1_556 83.1(4) ?
  N3 N2 N1 4_575 . 6_545 157.0(6) ?
  N3 N2 N1 4_575 . 7_565 109.4(4) ?
  N3 N2 N1 4_575 . 7_566 69.4(4) ?
  N3 N2 N1 4_575 . 8_465 54.0(4) ?
  N3 N2 N1 8_565 . 1_556 49.1(4) ?
  N3 N2 N1 8_565 . 6_545 55.1(4) ?
  N3 N2 N1 8_565 . 7_565 91.6(6) ?
  N3 N2 N1 8_565 . 7_566 68.1(5) ?
  N3 N2 N1 8_565 . 8_465 166.8(6) ?
  N1 N2 N1 1_556 . 6_545 95.2(5) ?
  N1 N2 N1 1_556 . 7_565 121.0(7) ?
  N1 N2 N1 1_556 . 7_566 24.0(6) ?
  N1 N2 N1 1_556 . 8_465 130.7(6) ?
  N1 N2 N1 6_545 . 7_565 91.2(4) ?
  N1 N2 N1 6_545 . 7_566 100.3(4) ?
  N1 N2 N1 6_545 . 8_465 114.8(6) ?
  N1 N2 N1 7_565 . 7_566 143.3(8) ?
  N1 N2 N1 7_565 . 8_465 97.5(5) ?
  N1 N2 N1 7_566 . 8_465 108.6(7) ?
  N2 N4 N2 . . 2_555 104.4(10) ?
  N2 N4 N2 . . 3_566 93.3(11) ?
  N2 N4 N2 . . 7_566 83.6(10) ?
  N2 N4 N2 . . 4_564 153.6(13) ?
  N2 N4 N4 . . 2_555 97.7(11) ?
  N2 N4 N4 . . 3_566 69.8(10) ?
  N2 N4 N4 . . 7_566 61.7(10) ?
  N2 N4 N4 . . 4_564 159.0(11) ?
  N2 N4 N4 . . 4_565 62.7(6) ?
  N2 N4 N3 . . 5_545 137.9(12) ?
  N2 N4 N3 . . 2_555 63.6(7) ?
  N2 N4 N3 . . 8_565 86.8(9) ?
  N2 N4 N1 . . . 121.6(9) ?
  N2 N4 N1 . . 6_545 113.0(8) ?
  N2 N4 N1 . . 7_565 115.5(8) ?
  N2 N4 N1 . . 4_565 125.7(8) ?
  N2 N4 N1 . . 8_465 48.7(10) ?
  N2 N4 N2 2_555 . 3_566 80.0(5) ?
  N2 N4 N2 2_555 . 7_566 111.4(4) ?
  N2 N4 N2 2_555 . 4_564 64.6(4) ?
  N2 N4 N4 2_555 . 2_555 22.4(4) ?
  N2 N4 N4 2_555 . 3_566 86.4(5) ?
  N2 N4 N4 2_555 . 7_566 114.7(4) ?
  N2 N4 N4 2_555 . 4_564 54.6(4) ?
  N2 N4 N4 2_555 . 4_565 139.6(7) ?
  N2 N4 N3 2_555 . 5_545 106.6(4) ?
  N2 N4 N3 2_555 . 2_555 61.3(3) ?
  N2 N4 N3 2_555 . 8_565 163.1(6) ?
  N2 N4 N1 2_555 . . 67.7(5) ?
  N2 N4 N1 2_555 . 6_545 120.5(5) ?
  N2 N4 N1 2_555 . 7_565 51.0(6) ?
  N2 N4 N1 2_555 . 4_565 124.6(4) ?
  N2 N4 N1 2_555 . 8_465 61.0(4) ?
  N2 N4 N2 3_566 . 7_566 168.5(5) ?
  N2 N4 N2 3_566 . 4_564 61.9(5) ?
  N2 N4 N4 3_566 . 2_555 58.6(4) ?
  N2 N4 N4 3_566 . 3_566 23.5(3) ?
  N2 N4 N4 3_566 . 7_566 152.9(4) ?
  N2 N4 N4 3_566 . 4_564 82.4(4) ?
  N2 N4 N4 3_566 . 4_565 63.9(4) ?
  N2 N4 N3 3_566 . 5_545 119.5(5) ?
  N2 N4 N3 3_566 . 2_555 124.8(7) ?
  N2 N4 N3 3_566 . 8_565 112.4(4) ?
  N2 N4 N1 3_566 . . 136.6(4) ?
  N2 N4 N1 3_566 . 6_545 54.1(6) ?
  N2 N4 N1 3_566 . 7_565 126.8(6) ?
  N2 N4 N1 3_566 . 4_565 75.5(5) ?
  N2 N4 N1 3_566 . 8_465 66.0(5) ?
  N2 N4 N2 7_566 . 4_564 122.5(6) ?
  N2 N4 N4 7_566 . 2_555 132.7(5) ?
  N2 N4 N4 7_566 . 3_566 151.3(4) ?
  N2 N4 N4 7_566 . 7_566 21.9(3) ?
  N2 N4 N4 7_566 . 4_564 104.3(5) ?
  N2 N4 N4 7_566 . 4_565 105.1(4) ?
  N2 N4 N3 7_566 . 5_545 58.8(5) ?
  N2 N4 N3 7_566 . 2_555 63.5(4) ?
  N2 N4 N3 7_566 . 8_565 56.5(4) ?
  N2 N4 N1 7_566 . . 52.6(4) ?
  N2 N4 N1 7_566 . 6_545 117.1(7) ?
  N2 N4 N1 7_566 . 7_565 64.1(5) ?
  N2 N4 N1 7_566 . 4_565 97.2(6) ?
  N2 N4 N1 7_566 . 8_465 118.4(5) ?
  N2 N4 N4 4_564 . 2_555 62.7(5) ?
  N2 N4 N4 4_564 . 3_566 85.1(5) ?
  N2 N4 N4 4_564 . 7_566 144.3(7) ?
  N2 N4 N4 4_564 . 4_564 23.1(3) ?
  N2 N4 N4 4_564 . 4_565 108.9(4) ?
  N2 N4 N3 4_564 . 5_545 67.6(5) ?
  N2 N4 N3 4_564 . 2_555 121.7(4) ?
  N2 N4 N3 4_564 . 8_565 110.1(6) ?
  N2 N4 N1 4_564 . . 78.1(4) ?
  N2 N4 N1 4_564 . 6_545 61.2(4) ?
  N2 N4 N1 4_564 . 7_565 77.4(4) ?
  N2 N4 N1 4_564 . 4_565 60.0(4) ?
  N2 N4 N1 4_564 . 8_465 108.5(6) ?
  N4 N4 N4 2_555 . 3_566 64.1(5) ?
  N4 N4 N4 2_555 . 7_566 130.6(5) ?
  N4 N4 N4 2_555 . 4_564 62.6(4) ?
  N4 N4 N4 2_555 . 4_565 117.4(6) ?
  N4 N4 N3 2_555 . 5_545 121.2(4) ?
  N4 N4 N3 2_555 . 2_555 74.9(4) ?
  N4 N4 N3 2_555 . 8_565 170.0(5) ?
  N4 N4 N1 2_555 . . 89.6(4) ?
  N4 N4 N1 2_555 . 6_545 105.9(6) ?
  N4 N4 N1 2_555 . 7_565 73.3(6) ?
  N4 N4 N1 2_555 . 4_565 118.3(5) ?
  N4 N4 N1 2_555 . 8_465 49.2(4) ?
  N4 N4 N4 3_566 . 7_566 130.4(4) ?
  N4 N4 N4 3_566 . 4_564 104.4(5) ?
  N4 N4 N4 3_566 . 4_565 53.4(4) ?
  N4 N4 N3 3_566 . 5_545 139.4(5) ?
  N4 N4 N3 3_566 . 2_555 111.0(6) ?
  N4 N4 N3 3_566 . 8_565 109.7(4) ?
  N4 N4 N1 3_566 . . 153.2(5) ?
  N4 N4 N1 3_566 . 6_545 66.7(6) ?
  N4 N4 N1 3_566 . 7_565 137.3(7) ?
  N4 N4 N1 3_566 . 4_565 89.9(5) ?
  N4 N4 N1 3_566 . 8_465 49.8(4) ?
  N4 N4 N4 7_566 . 4_564 124.7(5) ?
  N4 N4 N4 7_566 . 4_565 93.3(4) ?
  N4 N4 N3 7_566 . 5_545 79.6(5) ?
  N4 N4 N3 7_566 . 2_555 55.8(4) ?
  N4 N4 N3 7_566 . 8_565 59.3(4) ?
  N4 N4 N1 7_566 . . 70.0(4) ?
  N4 N4 N1 7_566 . 6_545 123.3(6) ?
  N4 N4 N1 7_566 . 7_565 77.0(5) ?
  N4 N4 N1 7_566 . 4_565 109.3(6) ?
  N4 N4 N1 7_566 . 8_465 100.0(5) ?
  N4 N4 N4 4_564 . 4_565 131.0(4) ?
  N4 N4 N3 4_564 . 5_545 59.3(4) ?
  N4 N4 N3 4_564 . 2_555 102.1(3) ?
  N4 N4 N3 4_564 . 8_565 113.9(6) ?
  N4 N4 N1 4_564 . . 55.5(3) ?
  N4 N4 N1 4_564 . 6_545 81.1(4) ?
  N4 N4 N1 4_564 . 7_565 54.5(4) ?
  N4 N4 N1 4_564 . 4_565 73.3(4) ?
  N4 N4 N1 4_564 . 8_465 111.7(5) ?
  N4 N4 N3 4_565 . 5_545 106.7(5) ?
  N4 N4 N3 4_565 . 2_555 126.0(4) ?
  N4 N4 N3 4_565 . 8_565 56.9(4) ?
  N4 N4 N1 4_565 . . 152.6(7) ?
  N4 N4 N1 4_565 . 6_545 50.6(4) ?
  N4 N4 N1 4_565 . 7_565 169.0(8) ?
  N4 N4 N1 4_565 . 4_565 64.9(4) ?
  N4 N4 N1 4_565 . 8_465 86.9(5) ?
  N3 N4 N3 5_545 . 2_555 108.8(5) ?
  N3 N4 N3 5_545 . 8_565 57.8(4) ?
  N3 N4 N1 5_545 . . 50.2(4) ?
  N3 N4 N1 5_545 . 6_545 73.8(6) ?
  N3 N4 N1 5_545 . 7_565 66.9(6) ?
  N3 N4 N1 5_545 . 4_565 50.8(5) ?
  N3 N4 N1 5_545 . 8_465 166.4(4) ?
  N3 N4 N3 2_555 . 8_565 115.1(5) ?
  N3 N4 N1 2_555 . . 62.9(4) ?
  N3 N4 N1 2_555 . 6_545 176.6(5) ?
  N3 N4 N1 2_555 . 7_565 52.3(4) ?
  N3 N4 N1 2_555 . 4_565 159.0(7) ?
  N3 N4 N1 2_555 . 8_465 61.3(4) ?
  N3 N4 N1 8_565 . . 95.7(6) ?
  N3 N4 N1 8_565 . 6_545 64.2(5) ?
  N3 N4 N1 8_565 . 7_565 112.9(8) ?
  N3 N4 N1 8_565 . 4_565 52.5(4) ?
  N3 N4 N1 8_565 . 8_465 133.6(4) ?
  N1 N4 N1 . . 6_545 120.3(6) ?
  N1 N4 N1 . . 7_565 17.9(6) ?
  N1 N4 N1 . . 4_565 99.3(6) ?
  N1 N4 N1 . . 8_465 116.7(5) ?
  N1 N4 N1 6_545 . 7_565 131.1(6) ?
  N1 N4 N1 6_545 . 4_565 23.2(6) ?
  N1 N4 N1 6_545 . 8_465 116.5(7) ?
  N1 N4 N1 7_565 . 4_565 113.2(7) ?
  N1 N4 N1 7_565 . 8_465 99.7(6) ?
  N1 N4 N1 4_565 . 8_465 139.7(6) ?
  N2 N3 N2 . . 2_555 75.6(4) ?
  N2 N3 N2 . . 3_576 115.9(4) ?
  N2 N3 N2 . . 4_574 123.5(6) ?
  N2 N3 N2 . . 8_464 104.3(5) ?
  N2 N3 N4 . . 5_455 110.7(5) ?
  N2 N3 N4 . . 2_555 60.6(3) ?
  N2 N3 N4 . . 8_464 122.7(5) ?
  N2 N3 N3 . . 2_555 59.6(7) ?
  N2 N3 N3 . . 3_575 110.4(6) ?
  N2 N3 N3 . . 3_576 52.6(3) ?
  N2 N3 N3 . . 4_574 126.6(5) ?
  N2 N3 N3 . . 4_575 62.6(4) ?
  N2 N3 N1 . . 5_455 173.7(7) ?
  N2 N3 N1 . . 2_555 66.8(5) ?
  N2 N3 N1 . . 6_555 84.0(4) ?
  N2 N3 N1 . . 3_575 160.6(7) ?
  N2 N3 N1 . . 7_565 60.5(4) ?
  N2 N3 N1 . . 8_465 50.5(6) ?
  N2 N3 N2 2_555 . 3_576 168.1(6) ?
  N2 N3 N2 2_555 . 4_574 119.5(5) ?
  N2 N3 N2 2_555 . 8_464 60.6(5) ?
  N2 N3 N4 2_555 . 5_455 114.1(6) ?
  N2 N3 N4 2_555 . 2_555 23.2(3) ?
  N2 N3 N4 2_555 . 8_464 60.2(5) ?
  N2 N3 N3 2_555 . 2_555 97.1(8) ?
  N2 N3 N3 2_555 . 3_575 65.9(4) ?
  N2 N3 N3 2_555 . 3_576 128.2(5) ?
  N2 N3 N3 2_555 . 4_574 60.8(3) ?
  N2 N3 N3 2_555 . 4_575 130.1(5) ?
  N2 N3 N1 2_555 . 5_455 108.7(4) ?
  N2 N3 N1 2_555 . 2_555 82.5(5) ?
  N2 N3 N1 2_555 . 6_555 142.2(7) ?
  N2 N3 N1 2_555 . 3_575 109.2(5) ?
  N2 N3 N1 2_555 . 7_565 49.3(5) ?
  N2 N3 N1 2_555 . 8_465 74.5(5) ?
  N2 N3 N2 3_576 . 4_574 57.8(4) ?
  N2 N3 N2 3_576 . 8_464 111.5(6) ?
  N2 N3 N4 3_576 . 5_455 60.4(5) ?
  N2 N3 N4 3_576 . 2_555 160.0(7) ?
  N2 N3 N4 3_576 . 8_464 108.9(6) ?
  N2 N3 N3 3_576 . 2_555 91.7(8) ?
  N2 N3 N3 3_576 . 3_575 110.2(5) ?
  N2 N3 N3 3_576 . 3_576 63.3(3) ?
  N2 N3 N3 3_576 . 4_574 110.6(4) ?
  N2 N3 N3 3_576 . 4_575 58.5(3) ?
  N2 N3 N1 3_576 . 5_455 60.0(4) ?
  N2 N3 N1 3_576 . 2_555 99.1(5) ?
  N2 N3 N1 3_576 . 6_555 46.8(5) ?
  N2 N3 N1 3_576 . 3_575 59.0(4) ?
  N2 N3 N1 3_576 . 7_565 137.6(7) ?
  N2 N3 N1 3_576 . 8_465 110.0(5) ?
  N2 N3 N2 4_574 . 8_464 131.3(5) ?
  N2 N3 N4 4_574 . 5_455 109.9(5) ?
  N2 N3 N4 4_574 . 2_555 141.9(5) ?
  N2 N3 N4 4_574 . 8_464 109.9(4) ?
  N2 N3 N3 4_574 . 2_555 64.4(7) ?
  N2 N3 N3 4_574 . 3_575 53.6(3) ?
  N2 N3 N3 4_574 . 3_576 94.4(4) ?
  N2 N3 N3 4_574 . 4_574 64.2(4) ?
  N2 N3 N3 4_574 . 4_575 106.3(4) ?
  N2 N3 N1 4_574 . 5_455 50.6(5) ?
  N2 N3 N1 4_574 . 2_555 156.7(5) ?
  N2 N3 N1 4_574 . 6_555 49.6(3) ?
  N2 N3 N1 4_574 . 3_575 71.4(5) ?
  N2 N3 N1 4_574 . 7_565 88.0(5) ?
  N2 N3 N1 4_574 . 8_465 164.7(5) ?
  N2 N3 N4 8_464 . 5_455 54.2(4) ?
  N2 N3 N4 8_464 . 2_555 55.1(4) ?
  N2 N3 N4 8_464 . 8_464 22.8(3) ?
  N2 N3 N3 8_464 . 2_555 156.5(8) ?
  N2 N3 N3 8_464 . 3_575 103.8(4) ?
  N2 N3 N3 8_464 . 3_576 124.7(5) ?
  N2 N3 N3 8_464 . 4_574 80.8(4) ?
  N2 N3 N3 8_464 . 4_575 103.5(6) ?
  N2 N3 N1 8_464 . 5_455 81.9(6) ?
  N2 N3 N1 8_464 . 2_555 50.1(4) ?
  N2 N3 N1 8_464 . 6_555 157.0(6) ?
  N2 N3 N1 8_464 . 3_575 64.8(5) ?
  N2 N3 N1 8_464 . 7_565 109.9(5) ?
  N2 N3 N1 8_464 . 8_465 59.6(5) ?
  N4 N3 N4 5_455 . 2_555 101.2(6) ?
  N4 N3 N4 5_455 . 8_464 63.8(4) ?
  N4 N3 N3 5_455 . 2_555 144.5(7) ?
  N4 N3 N3 5_455 . 3_575 137.2(5) ?
  N4 N3 N3 5_455 . 3_576 85.1(4) ?
  N4 N3 N3 5_455 . 4_574 114.2(6) ?
  N4 N3 N3 5_455 . 4_575 62.5(4) ?
  N4 N3 N1 5_455 . 5_455 72.1(6) ?
  N4 N3 N1 5_455 . 2_555 49.2(4) ?
  N4 N3 N1 5_455 . 6_555 102.8(5) ?
  N4 N3 N1 5_455 . 3_575 50.0(4) ?
  N4 N3 N1 5_455 . 7_565 161.3(5) ?
  N4 N3 N1 5_455 . 8_465 66.0(6) ?
  N4 N3 N4 2_555 . 8_464 64.9(4) ?
  N4 N3 N3 2_555 . 2_555 101.5(8) ?
  N4 N3 N3 2_555 . 3_575 88.6(4) ?
  N4 N3 N3 2_555 . 3_576 110.0(4) ?
  N4 N3 N3 2_555 . 4_574 83.4(3) ?
  N4 N3 N3 2_555 . 4_575 107.4(4) ?
  N4 N3 N1 2_555 . 5_455 125.0(5) ?
  N4 N3 N1 2_555 . 2_555 61.0(4) ?
  N4 N3 N1 2_555 . 6_555 142.5(6) ?
  N4 N3 N1 2_555 . 3_575 116.9(6) ?
  N4 N3 N1 2_555 . 7_565 60.2(4) ?
  N4 N3 N1 2_555 . 8_465 51.4(4) ?
  N4 N3 N3 8_464 . 2_555 151.6(8) ?
  N4 N3 N3 8_464 . 3_575 84.1(4) ?
  N4 N3 N3 8_464 . 3_576 145.3(6) ?
  N4 N3 N3 8_464 . 4_574 59.7(4) ?
  N4 N3 N3 8_464 . 4_575 122.5(7) ?
  N4 N3 N1 8_464 . 5_455 63.6(5) ?
  N4 N3 N1 8_464 . 2_555 72.7(5) ?
  N4 N3 N1 8_464 . 6_555 152.5(5) ?
  N4 N3 N1 8_464 . 3_575 52.1(4) ?
  N4 N3 N1 8_464 . 7_565 105.7(4) ?
  N4 N3 N1 8_464 . 8_465 82.1(6) ?
  N3 N3 N3 2_555 . 3_575 70.3(7) ?
  N3 N3 N3 2_555 . 3_576 61.5(6) ?
  N3 N3 N3 2_555 . 4_574 95.2(8) ?
  N3 N3 N3 2_555 . 4_575 84.8(7) ?
  N3 N3 N1 2_555 . 5_455 114.8(9) ?
  N3 N3 N1 2_555 . 2_555 124.3(7) ?
  N3 N3 N1 2_555 . 6_555 45.1(6) ?
  N3 N3 N1 2_555 . 3_575 135.5(8) ?
  N3 N3 N1 2_555 . 7_565 48.2(7) ?
  N3 N3 N1 2_555 . 8_465 109.6(8) ?
  N3 N3 N3 3_575 . 3_576 130.6(6) ?
  N3 N3 N3 3_575 . 4_574 25.0(4) ?
  N3 N3 N3 3_575 . 4_575 152.8(7) ?
  N3 N3 N1 3_575 . 5_455 68.4(5) ?
  N3 N3 N1 3_575 . 2_555 147.3(4) ?
  N3 N3 N1 3_575 . 6_555 92.9(5) ?
  N3 N3 N1 3_575 . 3_575 88.3(4) ?
  N3 N3 N1 3_575 . 7_565 50.3(4) ?
  N3 N3 N1 3_575 . 8_465 139.8(5) ?
  N3 N3 N3 3_576 . 4_574 154.5(7) ?
  N3 N3 N3 3_576 . 4_575 23.2(4) ?
  N3 N3 N1 3_576 . 5_455 123.1(5) ?
  N3 N3 N1 3_576 . 2_555 75.4(4) ?
  N3 N3 N1 3_576 . 6_555 44.9(3) ?
  N3 N3 N1 3_576 . 3_575 118.8(5) ?
  N3 N3 N1 3_576 . 7_565 99.4(5) ?
  N3 N3 N1 3_576 . 8_465 70.8(4) ?
  N3 N3 N3 4_574 . 4_575 169.0(5) ?
  N3 N3 N1 4_574 . 5_455 54.7(4) ?
  N3 N3 N1 4_574 . 2_555 129.6(6) ?
  N3 N3 N1 4_574 . 6_555 111.7(5) ?
  N3 N3 N1 4_574 . 3_575 69.4(4) ?
  N3 N3 N1 4_574 . 7_565 67.8(4) ?
  N3 N3 N1 4_574 . 8_465 131.1(5) ?
  N3 N3 N1 4_575 . 5_455 115.5(5) ?
  N3 N3 N1 4_575 . 2_555 57.4(4) ?
  N3 N3 N1 4_575 . 6_555 60.9(4) ?
  N3 N3 N1 4_575 . 3_575 103.0(5) ?
  N3 N3 N1 4_575 . 7_565 118.9(5) ?
  N3 N3 N1 4_575 . 8_465 58.5(4) ?
  N1 N3 N1 5_455 . 2_555 117.8(7) ?
  N1 N3 N1 5_455 . 6_555 89.9(5) ?
  N1 N3 N1 5_455 . 3_575 23.0(6) ?
  N1 N3 N1 5_455 . 7_565 118.6(6) ?
  N1 N3 N1 5_455 . 8_465 134.5(9) ?
  N1 N3 N1 2_555 . 6_555 118.3(4) ?
  N1 N3 N1 2_555 . 3_575 94.9(6) ?
  N1 N3 N1 2_555 . 7_565 114.1(5) ?
  N1 N3 N1 2_555 . 8_465 17.1(5) ?
  N1 N3 N1 6_555 . 3_575 100.6(5) ?
  N1 N3 N1 6_555 . 7_565 92.9(6) ?
  N1 N3 N1 6_555 . 8_465 115.7(5) ?
  N1 N3 N1 3_575 . 7_565 137.1(4) ?
  N1 N3 N1 3_575 . 8_465 111.7(8) ?
  N1 N3 N1 7_565 . 8_465 98.1(5) ?
  N2 N1 N2 1_554 . 6_555 106.9(4) ?
  N2 N1 N2 1_554 . 7_565 59.0(5) ?
  N2 N1 N2 1_554 . 7_566 156.0(9) ?
  N2 N1 N2 1_554 . 8_564 137.0(7) ?
  N2 N1 N4 1_554 . . 102.3(7) ?
  N2 N1 N4 1_554 . 6_555 119.1(6) ?
  N2 N1 N4 1_554 . 7_565 64.8(5) ?
  N2 N1 N4 1_554 . 4_564 56.5(4) ?
  N2 N1 N4 1_554 . 8_564 118.9(5) ?
  N2 N1 N3 1_554 . 5_545 117.6(5) ?
  N2 N1 N3 1_554 . 2_555 97.7(7) ?
  N2 N1 N3 1_554 . 6_545 129.1(5) ?
  N2 N1 N3 1_554 . 3_575 58.0(4) ?
  N2 N1 N3 1_554 . 7_565 91.8(5) ?
  N2 N1 N3 1_554 . 8_564 71.3(5) ?
  N2 N1 N1 1_554 . 7_565 71.8(10) ?
  N2 N1 N2 6_555 . 7_565 73.7(4) ?
  N2 N1 N2 6_555 . 7_566 79.9(4) ?
  N2 N1 N2 6_555 . 8_564 65.2(5) ?
  N2 N1 N4 6_555 . . 123.0(5) ?
  N2 N1 N4 6_555 . 6_555 20.0(3) ?
  N2 N1 N4 6_555 . 7_565 55.1(3) ?
  N2 N1 N4 6_555 . 4_564 161.3(7) ?
  N2 N1 N4 6_555 . 8_564 53.1(4) ?
  N2 N1 N3 6_555 . 5_545 134.5(7) ?
  N2 N1 N3 6_555 . 2_555 72.1(4) ?
  N2 N1 N3 6_555 . 6_545 117.4(6) ?
  N2 N1 N3 6_555 . 3_575 60.0(4) ?
  N2 N1 N3 6_555 . 7_565 109.8(7) ?
  N2 N1 N3 6_555 . 8_564 123.0(7) ?
  N2 N1 N1 6_555 . 7_565 107.5(9) ?
  N2 N1 N2 7_565 . 7_566 143.3(8) ?
  N2 N1 N2 7_565 . 8_564 78.9(6) ?
  N2 N1 N4 7_565 . . 159.6(6) ?
  N2 N1 N4 7_565 . 6_555 93.7(5) ?
  N2 N1 N4 7_565 . 7_565 20.1(3) ?
  N2 N1 N4 7_565 . 4_564 100.7(4) ?
  N2 N1 N4 7_565 . 8_564 59.9(4) ?
  N2 N1 N3 7_565 . 5_545 121.0(7) ?
  N2 N1 N3 7_565 . 2_555 129.5(5) ?
  N2 N1 N3 7_565 . 6_545 110.0(6) ?
  N2 N1 N3 7_565 . 3_575 77.7(4) ?
  N2 N1 N3 7_565 . 7_565 60.0(4) ?
  N2 N1 N3 7_565 . 8_564 56.4(4) ?
  N2 N1 N1 7_565 . 7_565 127.8(11) ?
  N2 N1 N2 7_566 . 8_564 66.9(6) ?
  N2 N1 N4 7_566 . . 56.7(5) ?
  N2 N1 N4 7_566 . 6_555 62.1(4) ?
  N2 N1 N4 7_566 . 7_565 132.1(7) ?
  N2 N1 N4 7_566 . 4_564 111.9(5) ?
  N2 N1 N4 7_566 . 8_564 83.9(6) ?
  N2 N1 N3 7_566 . 5_545 63.8(4) ?
  N2 N1 N3 7_566 . 2_555 61.8(5) ?
  N2 N1 N3 7_566 . 6_545 61.0(4) ?
  N2 N1 N3 7_566 . 3_575 110.4(6) ?
  N2 N1 N3 7_566 . 7_565 107.8(7) ?
  N2 N1 N3 7_566 . 8_564 125.1(7) ?
  N2 N1 N1 7_566 . 7_565 84.2(9) ?
  N2 N1 N4 8_564 . . 117.6(5) ?
  N2 N1 N4 8_564 . 6_555 68.3(6) ?
  N2 N1 N4 8_564 . 7_565 78.8(7) ?
  N2 N1 N4 8_564 . 4_564 132.2(7) ?
  N2 N1 N4 8_564 . 8_564 21.4(3) ?
  N2 N1 N3 8_564 . 5_545 75.4(6) ?
  N2 N1 N3 8_564 . 2_555 117.1(5) ?
  N2 N1 N3 8_564 . 6_545 55.5(5) ?
  N2 N1 N3 8_564 . 3_575 124.4(6) ?
  N2 N1 N3 8_564 . 7_565 56.9(5) ?
  N2 N1 N3 8_564 . 8_564 78.8(7) ?
  N2 N1 N1 8_564 . 7_565 150.9(10) ?
  N4 N1 N4 . . 6_555 103.5(5) ?
  N4 N1 N4 . . 7_565 162.1(9) ?
  N4 N1 N4 . . 4_564 59.6(4) ?
  N4 N1 N4 . . 8_564 138.2(5) ?
  N4 N1 N3 . . 5_545 57.8(5) ?
  N4 N1 N3 . . 2_555 56.1(4) ?
  N4 N1 N3 . . 6_545 74.3(4) ?
  N4 N1 N3 . . 3_575 99.9(7) ?
  N4 N1 N3 . . 7_565 117.1(4) ?
  N4 N1 N3 . . 8_564 112.4(5) ?
  N4 N1 N1 . . 7_565 40.6(7) ?
  N4 N1 N4 6_555 . 7_565 74.9(4) ?
  N4 N1 N4 6_555 . 4_564 156.8(9) ?
  N4 N1 N4 6_555 . 8_564 63.5(5) ?
  N4 N1 N3 6_555 . 5_545 123.0(6) ?
  N4 N1 N3 6_555 . 2_555 57.0(5) ?
  N4 N1 N3 6_555 . 6_545 110.8(6) ?
  N4 N1 N3 6_555 . 3_575 63.8(5) ?
  N4 N1 N3 6_555 . 7_565 121.9(8) ?
  N4 N1 N3 6_555 . 8_564 139.7(9) ?
  N4 N1 N1 6_555 . 7_565 95.5(9) ?
  N4 N1 N4 7_565 . 4_564 115.9(5) ?
  N4 N1 N4 7_565 . 8_564 57.5(5) ?
  N4 N1 N3 7_565 . 5_545 138.3(9) ?
  N4 N1 N3 7_565 . 2_555 111.4(5) ?
  N4 N1 N3 7_565 . 6_545 123.2(8) ?
  N4 N1 N3 7_565 . 3_575 63.2(5) ?
  N4 N1 N3 7_565 . 7_565 77.1(6) ?
  N4 N1 N3 7_565 . 8_564 76.4(5) ?
  N4 N1 N1 7_565 . 7_565 121.6(11) ?
  N4 N1 N4 4_564 . 8_564 139.7(6) ?
  N4 N1 N3 4_564 . 5_545 63.9(4) ?
  N4 N1 N3 4_564 . 2_555 100.0(7) ?
  N4 N1 N3 4_564 . 6_545 81.3(4) ?
  N4 N1 N3 4_564 . 3_575 101.5(7) ?
  N4 N1 N3 4_564 . 7_565 81.2(5) ?
  N4 N1 N3 4_564 . 8_564 63.1(5) ?
  N4 N1 N1 4_564 . 7_565 61.4(8) ?
  N4 N1 N3 8_564 . 5_545 94.6(7) ?
  N4 N1 N3 8_564 . 2_555 119.8(4) ?
  N4 N1 N3 8_564 . 6_545 74.5(5) ?
  N4 N1 N3 8_564 . 3_575 107.2(5) ?
  N4 N1 N3 8_564 . 7_565 58.5(5) ?
  N4 N1 N3 8_564 . 8_564 77.3(6) ?
  N4 N1 N1 8_564 . 7_565 158.8(9) ?
  N3 N1 N3 5_545 . 2_555 109.5(5) ?
  N3 N1 N3 5_545 . 6_545 20.1(4) ?
  N3 N1 N3 5_545 . 3_575 157.0(9) ?
  N3 N1 N3 5_545 . 7_565 61.4(5) ?
  N3 N1 N3 5_545 . 8_564 66.9(4) ?
  N3 N1 N1 5_545 . 7_565 95.7(9) ?
  N3 N1 N3 2_555 . 6_545 118.3(4) ?
  N3 N1 N3 2_555 . 3_575 53.2(4) ?
  N3 N1 N3 2_555 . 7_565 169.4(5) ?
  N3 N1 N3 2_555 . 8_564 162.9(8) ?
  N3 N1 N1 2_555 . 7_565 39.1(7) ?
  N3 N1 N3 6_545 . 3_575 171.2(5) ?
  N3 N1 N3 6_545 . 7_565 51.3(4) ?
  N3 N1 N3 6_545 . 8_564 64.3(4) ?
  N3 N1 N1 6_545 . 7_565 114.2(9) ?
  N3 N1 N3 3_575 . 7_565 137.1(5) ?
  N3 N1 N3 3_575 . 8_564 124.4(5) ?
  N3 N1 N1 3_575 . 7_565 61.2(9) ?
  N3 N1 N3 7_565 . 8_564 22.2(4) ?
  N3 N1 N1 7_565 . 7_565 142.3(9) ?
  N3 N1 N1 8_564 . 7_565 123.8(10) ?

loop_
 _geom_torsion_atom_site_label_1
 _geom_torsion_atom_site_label_2
 _geom_torsion_atom_site_label_3
 _geom_torsion_atom_site_label_4
 _geom_torsion_site_symmetry_1
 _geom_torsion_site_symmetry_2
 _geom_torsion_site_symmetry_3
 _geom_torsion_site_symmetry_4
 _geom_torsion
 _geom_torsion_publ_flag
 ? ? ? ? ? ? ? ? ? ?

loop_
 _geom_hbond_atom_site_label_D
 _geom_hbond_atom_site_label_H
 _geom_hbond_atom_site_label_A
 _geom_hbond_site_symmetry_D
 _geom_hbond_site_symmetry_H
 _geom_hbond_site_symmetry_A
 _geom_hbond_distance_DH
 _geom_hbond_distance_HA
 _geom_hbond_distance_DA
 _geom_hbond_angle_DHA
 _geom_hbond_publ_flag
 ? ? ? ? ? ? ? ? ? ? ?


#=======================================================================

# 11. STRUCTURE-FACTOR LIST

loop_
 _refln_index_h
 _refln_index_k
 _refln_index_l
 _refln_F_squared_calc
 _refln_F_squared_meas
 _refln_F_squared_sigma
 _refln_observed_status
   2   4   0    3.47    2.94    3.47 <
   5   5   0    7.33   15.16    7.65 <
   6   6   0  242.45  168.86   30.36 o
   3   7   0   22.05   11.61    7.49 <
   2   8   0    5.57    0.69    3.56 <
  -1   1   1    0.14    0.24    1.04 <
  -2   2   1  911.50  793.32   53.86 o
  -3   3   1   67.30   49.10   16.35 o
  -2   4   1   44.27   37.71   12.90 <
  -5   5   1   17.42    7.39    9.09 <
  -3   5   1    7.71    3.82    4.14 <
  -6   6   1    9.27    5.36    4.84 <
  -4   6   1   27.66   10.93    8.98 <
  -2   6   1   11.11    9.31    7.62 <
   6   6   1   33.59   30.26    8.93 o
  -3   7   1   48.76   45.20   18.90 <
   3   7   1    3.74    0.00    1.83 <
  -1   1   2  892.46  979.99   49.29 o
  -2   2   2 1133.65 1053.35   54.89 o
   0   2   2 3268.45 3320.27  140.96 o
   2   2   2  639.90  691.82   43.45 o
  -3   3   2    5.62    3.72    6.83 <
  -1   3   2    0.07   -3.09    3.63 <
   1   3   2   70.53   62.50   12.32 o
  -4   4   2   16.18   12.15    9.02 <
  -2   4   2  130.72   99.40   19.37 o
  -5   5   2  140.62  126.36   33.73 o
  -3   5   2  170.72  147.44   24.39 o
  -6   6   2  104.07   87.78   33.33 <
  -4   6   2    1.37    0.01    5.01 <
  -2   6   2  136.02   63.14   26.45 <
  -3   7   2   45.82   14.30   14.13 <
  -1   7   2   50.84   30.81   16.80 <
  -1   1   3  308.14  315.65   26.38 o
   1   1   3   68.27   67.18   11.35 o
  -2   2   3    6.46   13.86    7.98 <
   0   2   3   47.59   28.82    9.95 <
   2   2   3   28.62   42.74   14.18 o
  -5   3   3   72.38   48.35   18.96 <
  -3   3   3  214.43  189.90   41.04 o
  -1   3   3   91.10  100.41   20.99 o
   3   3   3    9.92    0.00    2.03 <
  -6   4   3    1.93  -12.80   10.26 <
  -4   4   3  206.35  150.48   41.12 o
  -2   4   3    0.01    3.88    4.56 <
   0   4   3  526.00  699.96   85.16 o
   2   4   3   86.65   70.63   16.61 o
   4   4   3  121.83   99.22   19.89 o
  -5   5   3    6.77    0.01    7.23 <
  -3   5   3  120.57  114.43   25.57 o
  -1   5   3   43.28   36.38   22.03 <
   5   5   3    0.00    0.00    4.45 <
  -4   6   3   19.16   11.78    9.04 <
  -2   6   3   16.98    0.01    7.45 <
   0   6   3    3.62   -0.31    8.21 <
   2   6   3    1.03  -17.91    6.45 <
  -1   7   3   27.24   16.03   15.61 <
  -2   0   4  354.41  405.54   66.56 o
   0   0   4  135.19  175.52   24.83 o
   2   0   4  136.29  131.04   33.51 o
  -3   1   4    0.15   -4.90    6.57 <
  -1   1   4  389.56  477.38   38.76 o
   1   1   4   90.37   95.34   16.28 o
   3   1   4   66.56  -22.71   20.62 <
  -4   2   4  106.94  100.08   35.29 <
  -2   2   4    7.19    4.54    8.50 <
   0   2   4   11.62   16.85    7.73 <
   2   2   4  343.81  375.89   40.43 o
   4   2   4   34.28    8.11    9.97 <
  -5   3   4    0.75    3.07   11.35 <
  -3   3   4  197.02  169.93   31.50 o
  -1   3   4  284.63  239.40   37.37 o
   1   3   4    0.29   -5.31    7.59 <
   3   3   4  108.26  136.54   28.96 o
  -6   4   4    4.71   20.73   16.16 <
  -4   4   4   46.74   24.87   17.14 <
  -2   4   4   61.49   77.49   22.59 o
   0   4   4  267.07  197.62   31.61 o
   2   4   4   67.32   65.53   19.72 o
   4   4   4    3.87   -0.01    2.70 <
  -5   5   4    9.18   49.71   35.24 <
  -3   5   4    9.82   26.80   15.14 <
  -1   5   4   13.75   20.61   20.80 <
   1   5   4   26.49   17.28   10.11 <
  -2   6   4  137.65  153.36   48.54 o
   0   6   4   32.02   18.78   20.58 <
  -5   1   5  196.95  199.47   52.76 o
  -3   1   5   22.22   41.89   16.55 <
  -1   1   5  116.31  166.01   25.93 o
   1   1   5   26.21   26.68   10.64 <
   3   1   5    4.56    0.01    6.24 <
  -4   2   5   19.93   25.95   20.59 <
  -2   2   5  141.38  125.32   22.93 o
   0   2   5   47.15   80.54   21.15 o
   2   2   5   28.49   63.80   19.71 o
   4   2   5    9.74   19.54   18.96 <
  -5   3   5    0.88   -3.29   14.59 <
  -3   3   5    4.16   29.34   14.80 <
  -1   3   5    0.01    2.31    6.48 <
   1   3   5    2.14   18.00   10.84 <
   3   3   5   40.24   72.09   24.74 <
  -4   4   5    8.15   19.42   19.32 <
  -2   4   5   18.31  -11.97   21.42 <
   0   4   5    6.27   19.56   10.58 <
   2   4   5   29.76   47.43   20.56 <
  -2   0   6    6.11  -78.52   55.17 <
   0   0   6   84.32  151.89   33.72 o
  -3   1   6  142.66  237.18   43.66 o
  -1   1   6   35.72   53.62   21.35 <

loop_
 _twin_refln_datum_id
 _twin_refln_individual_id
 _twin_refln_index_h
 _twin_refln_index_k
 _twin_refln_index_l
 _twin_refln_F_squared_calc
 _twin_refln_F_squared_meas
 _twin_refln_F_squared_sigma
 _twin_refln_include_status
 ? ? ? ? ? ? ? ? ?

# start Validation Reply Form
_vrf_ATOM007_I
;
PROBLEM: _atom_site_aniso_label is missing
RESPONSE: The ratio of reflections over parameters does not allow to refine
the thermal parameters of the nitrogen atoms anisotropically. This is
because this measurement was performed at high pressure which, due to the high 
pressure apparatus, limits the theta range. Indeed, the diamond anvil cell 
metallic body typically shadows more than 60% of the reflections.
;
_vrf_PLAT029_I
;
PROBLEM: _diffrn_measured_fraction_theta_full value Low .      0.450 Why?  
RESPONSE: This measurement was performed at high pressure which, due to the high 
pressure apparatus, limits the theta range. Indeed, the diamond anvil cell 
metallic body typically shadows more than 60% of the reflections.
;
_vrf_PLAT088_I
;
PROBLEM: Poor Data / Parameter Ratio ....................       6.41 Note  
RESPONSE: This measurement was performed at high pressure which, due to the high 
pressure apparatus, limits the theta range. Indeed, the diamond anvil cell 
metallic body typically shadows more than 60% of the reflections.
;
# end Validation Reply Form
