# Supplementary material for: Structure determination of ζ-N2 from single-crystal X-ray diffraction and theoretical suggestion for the formation of amorphous nitrogen
Source: Nat Commun. 2023 Oct 5;14:6207. doi: 10.1038/s41467-023-41968-2 (PMC10556017; doi:10.1038/s41467-023-41968-2)
Supplement: Supplementary file 4 — Supplementary Dataset 1 [file 41467_2023_41968_MOESM4_ESM.zip › cifs for submission/70 GPa/zeta-N2_70GPa_DESY-June2022_DL071_s5_dom3_v3.fcf]

#
# h,k,l, Fc-squared, Fo-squared, sigma(Fo-squared) and status flag
#
data_I
_shelx_title                             '   '
_shelx_refln_list_code                   4
_shelx_F_calc_maximum                    57.62
_exptl_crystal_F_000                     224
_reflns_d_resolution_high                0.8014

loop_
 _symmetry_equiv_pos_as_xyz
 'x, y, z'
 '-x, y, -z+1/2'
 '-x, -y, -z'
 'x, -y, z+1/2'
 'x+1/2, y+1/2, z'
 '-x+1/2, y+1/2, -z+1/2'
 '-x+1/2, -y+1/2, -z'
 'x+1/2, -y+1/2, z+1/2'

_cell_length_a                           7.613(5)
_cell_length_b                           6.577(6)
_cell_length_c                           4.952(2)
_cell_angle_alpha                        90
_cell_angle_beta                         96.73(4)
_cell_angle_gamma                        90

_shelx_F_squared_multiplier              1.000

loop_
 _refln_index_h
 _refln_index_k
 _refln_index_l
 _refln_F_squared_calc
 _refln_F_squared_meas
 _refln_F_squared_sigma
 _refln_observed_status
   2   4   0    3.47    2.94    3.47 <
   5   5   0    7.33   15.16    7.65 <
   6   6   0  242.45  168.86   30.36 o
   3   7   0   22.05   11.61    7.49 <
   2   8   0    5.57    0.69    3.56 <
  -1   1   1    0.14    0.24    1.04 <
  -2   2   1  911.50  793.32   53.86 o
  -3   3   1   67.30   49.10   16.35 o
  -2   4   1   44.27   37.71   12.90 <
  -5   5   1   17.42    7.39    9.09 <
  -3   5   1    7.71    3.82    4.14 <
  -6   6   1    9.27    5.36    4.84 <
  -4   6   1   27.66   10.93    8.98 <
  -2   6   1   11.11    9.31    7.62 <
   6   6   1   33.59   30.26    8.93 o
  -3   7   1   48.76   45.20   18.90 <
   3   7   1    3.74    0.00    1.83 <
  -1   1   2  892.46  979.99   49.29 o
  -2   2   2 1133.65 1053.35   54.89 o
   0   2   2 3268.45 3320.27  140.96 o
   2   2   2  639.90  691.82   43.45 o
  -3   3   2    5.62    3.72    6.83 <
  -1   3   2    0.07   -3.09    3.63 <
   1   3   2   70.53   62.50   12.32 o
  -4   4   2   16.18   12.15    9.02 <
  -2   4   2  130.72   99.40   19.37 o
  -5   5   2  140.62  126.36   33.73 o
  -3   5   2  170.72  147.44   24.39 o
  -6   6   2  104.07   87.78   33.33 <
  -4   6   2    1.37    0.01    5.01 <
  -2   6   2  136.02   63.14   26.45 <
  -3   7   2   45.82   14.30   14.13 <
  -1   7   2   50.84   30.81   16.80 <
  -1   1   3  308.14  315.65   26.38 o
   1   1   3   68.27   67.18   11.35 o
  -2   2   3    6.46   13.86    7.98 <
   0   2   3   47.59   28.82    9.95 <
   2   2   3   28.62   42.74   14.18 o
  -5   3   3   72.38   48.35   18.96 <
  -3   3   3  214.43  189.90   41.04 o
  -1   3   3   91.10  100.41   20.99 o
   3   3   3    9.92    0.00    2.03 <
  -6   4   3    1.93  -12.80   10.26 <
  -4   4   3  206.35  150.48   41.12 o
  -2   4   3    0.01    3.88    4.56 <
   0   4   3  526.00  699.96   85.16 o
   2   4   3   86.65   70.63   16.61 o
   4   4   3  121.83   99.22   19.89 o
  -5   5   3    6.77    0.01    7.23 <
  -3   5   3  120.57  114.43   25.57 o
  -1   5   3   43.28   36.38   22.03 <
   5   5   3    0.00    0.00    4.45 <
  -4   6   3   19.16   11.78    9.04 <
  -2   6   3   16.98    0.01    7.45 <
   0   6   3    3.62   -0.31    8.21 <
   2   6   3    1.03  -17.91    6.45 <
  -1   7   3   27.24   16.03   15.61 <
  -2   0   4  354.41  405.54   66.56 o
   0   0   4  135.19  175.52   24.83 o
   2   0   4  136.29  131.04   33.51 o
  -3   1   4    0.15   -4.90    6.57 <
  -1   1   4  389.56  477.38   38.76 o
   1   1   4   90.37   95.34   16.28 o
   3   1   4   66.56  -22.71   20.62 <
  -4   2   4  106.94  100.08   35.29 <
  -2   2   4    7.19    4.54    8.50 <
   0   2   4   11.62   16.85    7.73 <
   2   2   4  343.81  375.89   40.43 o
   4   2   4   34.28    8.11    9.97 <
  -5   3   4    0.75    3.07   11.35 <
  -3   3   4  197.02  169.93   31.50 o
  -1   3   4  284.63  239.40   37.37 o
   1   3   4    0.29   -5.31    7.59 <
   3   3   4  108.26  136.54   28.96 o
  -6   4   4    4.71   20.73   16.16 <
  -4   4   4   46.74   24.87   17.14 <
  -2   4   4   61.49   77.49   22.59 o
   0   4   4  267.07  197.62   31.61 o
   2   4   4   67.32   65.53   19.72 o
   4   4   4    3.87   -0.01    2.70 <
  -5   5   4    9.18   49.71   35.24 <
  -3   5   4    9.82   26.80   15.14 <
  -1   5   4   13.75   20.61   20.80 <
   1   5   4   26.49   17.28   10.11 <
  -2   6   4  137.65  153.36   48.54 o
   0   6   4   32.02   18.78   20.58 <
  -5   1   5  196.95  199.47   52.76 o
  -3   1   5   22.22   41.89   16.55 <
  -1   1   5  116.31  166.01   25.93 o
   1   1   5   26.21   26.68   10.64 <
   3   1   5    4.56    0.01    6.24 <
  -4   2   5   19.93   25.95   20.59 <
  -2   2   5  141.38  125.32   22.93 o
   0   2   5   47.15   80.54   21.15 o
   2   2   5   28.49   63.80   19.71 o
   4   2   5    9.74   19.54   18.96 <
  -5   3   5    0.88   -3.29   14.59 <
  -3   3   5    4.16   29.34   14.80 <
  -1   3   5    0.01    2.31    6.48 <
   1   3   5    2.14   18.00   10.84 <
   3   3   5   40.24   72.09   24.74 <
  -4   4   5    8.15   19.42   19.32 <
  -2   4   5   18.31  -11.97   21.42 <
   0   4   5    6.27   19.56   10.58 <
   2   4   5   29.76   47.43   20.56 <
  -2   0   6    6.11  -78.52   55.17 <
   0   0   6   84.32  151.89   33.72 o
  -3   1   6  142.66  237.18   43.66 o
  -1   1   6   35.72   53.62   21.35 <
