# Supplementary material for: Structure determination of ζ-N2 from single-crystal X-ray diffraction and theoretical suggestion for the formation of amorphous nitrogen
Source: Nat Commun. 2023 Oct 5;14:6207. doi: 10.1038/s41467-023-41968-2 (PMC10556017; doi:10.1038/s41467-023-41968-2)
Supplement: Supplementary file 4 — Supplementary Dataset 1 [file 41467_2023_41968_MOESM4_ESM.zip › cifs for submission/86 GPa/zeta-N2_86GPa_ID11-April2023_AAN35_s6_dom1_v3.cif]

#=======================================================================
data_global
#=======================================================================

_audit_creation_method                   'Jana2006 Version : 10/09/2020'


# 1. PROCESSING SUMMARY (IUCr Office Use Only)

_journal_date_recd_electronic            ?
_journal_date_to_coeditor                ?
_journal_date_from_coeditor              ?
_journal_date_accepted                   ?
_journal_date_printers_first             ?
_journal_date_printers_final             ?
_journal_date_proofs_out                 ?
_journal_date_proofs_in                  ?
_journal_coeditor_name                   ?
_journal_coeditor_code                   ?
_journal_coeditor_notes
; ?
;
_journal_techeditor_code                 ?
_journal_paper_category                  ?
_journal_techeditor_notes
; ?
;
_journal_coden_ASTM                      ?
_journal_name_full                       ?
_journal_year                            ?
_journal_volume                          ?
_journal_issue                           ?
_journal_page_first                      ?
_journal_page_last                       ?
_journal_suppl_publ_number               ?
_journal_suppl_publ_pages                ?

#=======================================================================

# 2. SUBMISSION DETAILS

_publ_contact_author_name                ?
_publ_contact_author_address
; ?
;
_publ_contact_author_email               ?
_publ_contact_author_fax                 ?
_publ_contact_author_phone               ?

_publ_requested_journal                  'Acta Crystallographica Section C'
_publ_requested_category                 ?

_publ_contact_letter
; ?
;

#=======================================================================

# 3. TITLE AND AUTHOR LIST

_publ_section_title
; ?
;
_publ_section_title_footnote
; ?
;
loop_
 _publ_author_name
 _publ_author_footnote
 _publ_author_address
; Dominique Laniel
;
; ?      # footnote
;
; ?      # address
;

#=======================================================================

# 4. TEXT

_publ_section_synopsis
; ?
;
_publ_section_abstract
; ?
;
_publ_section_comment
; ?
;
_publ_section_introduction
; ?
;
_publ_section_experimental
; ?
;
_publ_section_exptl_prep
; ?
;
_publ_section_exptl_refinement
; ?
;
_publ_section_exptl_solution
; ?
;
_publ_section_discussion
; ?
;
_publ_section_acknowledgements
; ?
;
_publ_section_references
;
Petricek, V., Dusek, M. & Palatinus L. (2014). Z. Kristallogr. 229(5), 345-352.

Palatinus L. & Chapuis G. (2007). J. Appl. Cryst. 40, 786-790.

# enable this reference if Diamond ver. 2 was used for visualization
#Brandenburg, K. (1999). DIAMOND. Version. 2.1c.
#Crystal Impact GbR, Bonn, Germany.

# enable this reference if Diamond ver. 3 was used for visualization
#Brandenburg, K. & Putz, H. (2005). DIAMOND Version 3.
#Crystal Impact GbR, Postfach 1251, D-53002 Bonn, Germany.

# enable this reference if SIR97 was used for solving of the structure
#Altomare, A., Burla, M. C., Camalli, M., Cascarano, G., Giacovazzo, C.,
#Guagliardi, A., Moliterni, A. G. G., Polidori, G., Spagna, R. (1997).
#SIR97. A Package for Crystal Structure Solution by Direct Methods
#and Refinement, Bari, Rome, Italy.

# use this reference if SIR2002 was used for solving of the structure
#Burla, M.C., Camalli, M., Carrozzini, B., Cascarano, G., Giacovazzo, C.,
#Polidori, G., Spagna, R.
#SIR2002: the program, J. Appl. Cryst, (2003). 36, 1103


# use this reference if SIR2011 was used for solving of the structure
#Burla, M.C., Caliandro, R., Camalli, M., Carrozzini, B., Cascarano,
#G.L., Giacovazzo, C., Mallamo. M., Mazzone, A., Polidori, G., Spagna, R.
#SIR2011: a new package for crystal structure determination and refinement,
#J.Appl.Cryst. (2012) 45, 357-361

# enable this reference if bond valences were calculated
#Brown, I. D. (1996). J. Appl. Cryst. 29, 479-480.

# enable this reference if Xshape wase used for crystal shape refinement
#Stoe & Cie (1998). X-SHAPE. Stoe & Cie, Darmstadt, Germany.


# enable this reference if Flack coefficient was refined
#Flack, H. D. (1983). Acta Cryst. A39, 876-881.
;
_publ_section_figure_captions
; ?
;
_publ_section_table_legends
; ?
;

#=======================================================================
data_I
#=======================================================================

# 5. CHEMICAL DATA

_chemical_name_systematic
; ?
;
_chemical_name_common                    ?
_chemical_formula_moiety                 ?
_chemical_formula_structural             ?
_chemical_formula_analytical             ?
_chemical_formula_iupac                  ?
_chemical_formula_sum                    'N2'
_chemical_formula_weight                 28
_chemical_melting_point                  ?
_chemical_compound_source                ?
_chemical_absolute_configuration         .

#=======================================================================

# 6. CRYSTAL DATA

_symmetry_cell_setting                   monoclinic
_symmetry_space_group_name_H-M           'C 1 2/c 1'
_symmetry_space_group_name_Hall          '-C 2yc'
_symmetry_Int_Tables_number              15

loop_
 _space_group_symop_id
 _space_group_symop_operation_xyz
 1   x,y,z
 2   -x,y,-z+1/2
 3   -x,-y,-z
 4   x,-y,z+1/2
 5   x+1/2,y+1/2,z
 6   -x+1/2,y+1/2,-z+1/2
 7   -x+1/2,-y+1/2,-z
 8   x+1/2,-y+1/2,z+1/2

_cell_length_a                           7.417(5)
_cell_length_b                           6.354(6)
_cell_length_c                           4.869(2)
_cell_angle_alpha                        90
_cell_angle_beta                         96.57(4)
_cell_angle_gamma                        90
_cell_volume                             228.0(3)

loop_
 _twin_individual_id
 _twin_individual_mass_fraction_refined
 _twin_individual_twin_matrix_11
 _twin_individual_twin_matrix_12
 _twin_individual_twin_matrix_13
 _twin_individual_twin_matrix_21
 _twin_individual_twin_matrix_22
 _twin_individual_twin_matrix_23
 _twin_individual_twin_matrix_31
 _twin_individual_twin_matrix_32
 _twin_individual_twin_matrix_33
 ? ? ? ? ? ? ? ? ? ? ?

_cell_formula_units_Z                    16

_cell_measurement_reflns_used            81
_cell_measurement_theta_min              3.57
_cell_measurement_theta_max              14.44
_cell_measurement_temperature            293
_cell_special_details
; ?
;

_exptl_crystal_density_diffrn            3.2651
_exptl_crystal_density_meas              ?
_exptl_crystal_density_method            ?
_exptl_crystal_F_000                     224

_exptl_absorpt_coefficient_mu            0.07
_exptl_crystal_description               "Single-crystal of zeta-N2 at 86 GPa"
_exptl_crystal_size_max                  ?
_exptl_crystal_size_mid                  ?
_exptl_crystal_size_min                  ?
_exptl_crystal_size_rad                  ?
_exptl_crystal_colour                    ?
_exptl_absorpt_correction_type           'multi-scan'
_exptl_absorpt_process_details
;
CrysAlisPro 1.171.43.67a (Rigaku Oxford Diffraction, 2023)
Empirical absorption correction using spherical harmonics,
implemented in SCALE3 ABSPACK scaling algorithm.
;
_exptl_absorpt_correction_T_min          0.904
_exptl_absorpt_correction_T_max          1
loop_
 _exptl_crystal_face_index_h
 _exptl_crystal_face_index_k
 _exptl_crystal_face_index_l
 _exptl_crystal_face_perp_dist
 ? ? ? ?

#=======================================================================

# 7. EXPERIMENTAL DATA

_exptl_special_details                   ?

_diffrn_ambient_temperature              293
_diffrn_source                           'synchrotron'
_diffrn_source_power                     ?
_diffrn_source_voltage                   ?
_diffrn_source_current                   ?
_diffrn_radiation_type                   synchrotron
_diffrn_radiation_source                 ?
_diffrn_radiation_wavelength             0.2846
_diffrn_radiation_monochromator          'synchrotron'
_diffrn_measurement_device               'four-circle diffractometer'
_diffrn_measurement_device_type          'esperanto-CrysAlisPro-abstract goniometer imported esperanto images'
_diffrn_detector                         'Hybrid Pixel Array Detector'
_diffrn_detector_area_resol_mean         13.3333
_diffrn_measurement_method               '\w scans'
_diffrn_measurement_specimen_support     ?

_diffrn_reflns_number                    226
_diffrn_reflns_theta_min                 1.69
_diffrn_reflns_theta_max                 10.24
_diffrn_reflns_theta_full                7.23
_diffrn_measured_fraction_theta_max      0.52
_diffrn_measured_fraction_theta_full     0.56
_diffrn_reflns_av_R_equivalents          0.0236
_diffrn_reflns_av_unetI/netI             0.0343
_diffrn_reflns_limit_h_min               -9
_diffrn_reflns_limit_h_max               9
_diffrn_reflns_limit_k_min               -5
_diffrn_reflns_limit_k_max               6
_diffrn_reflns_limit_l_min               -5
_diffrn_reflns_limit_l_max               5
_diffrn_reflns_reduction_process         ?

_diffrn_standards_number                 ?
_diffrn_standards_interval_count         ?
_diffrn_standards_interval_time          ?
_diffrn_standards_decay_%                ?
loop_
_diffrn_standard_refln_index_h
_diffrn_standard_refln_index_k
_diffrn_standard_refln_index_l
  ? ? ?

_diffrn_radiation_probe                  X-ray

#=======================================================================

# 8. REFINEMENT DATA

_refine_special_details
; ?
;

_reflns_number_total                     115
_reflns_number_gt                        77
_reflns_threshold_expression             'I>3\s(I)'

_refine_ls_structure_factor_coef         F
_refine_ls_R_factor_gt                   0.0616
_refine_ls_wR_factor_gt                  0.0553
_refine_ls_R_factor_all                  0.0944
_refine_ls_wR_factor_ref                 0.0579
_refine_ls_goodness_of_fit_ref           2.49
_refine_ls_goodness_of_fit_gt            3.05
_refine_ls_restrained_S_gt               ?
_refine_ls_restrained_S_all              ?
_refine_ls_number_reflns                 115
_refine_ls_number_parameters             17
_refine_ls_number_restraints             0
_refine_ls_number_constraints            0
_refine_ls_weighting_scheme              sigma
_refine_ls_weighting_details             'w=1/(\s^2^(F)+0.0001F^2^)'
_refine_ls_hydrogen_treatment            ?
_refine_ls_shift/su_max                  0.0486
_refine_ls_shift/su_mean                 0.0158
_refine_diff_density_max                 ?
_refine_diff_density_min                 ?
_refine_ls_extinction_method             'none'
_refine_ls_extinction_coef               ?
_refine_ls_extinction_expression         ?
_refine_ls_abs_structure_details         ?
_refine_ls_abs_structure_Flack           ?
_refine_ls_abs_structure_Rogers          ?

loop_
 _atom_type_symbol
 _atom_type_scat_dispersion_real
 _atom_type_scat_dispersion_imag
 _atom_type_scat_source
 N   -0.0011  0.0004
 'International Tables Vol C tables 4.2.6.8 and 6.1.1.1'

_computing_data_collection
 'CrysAlisPro 1.171.43.67a (Rigaku OD, 2023) (IMPORT)'
_computing_cell_refinement
 'CrysAlisPro 1.171.43.67a (Rigaku OD, 2023)'
_computing_data_reduction
 'CrysAlisPro 1.171.43.67a (Rigaku OD, 2023)'
_computing_structure_solution            ?
_computing_structure_refinement          ?
_computing_molecular_graphics            ?
_computing_publication_material          ?

loop_
 _restr_distance_atom_site_label_1
 _restr_distance_site_symmetry_1
 _restr_distance_atom_site_label_2
 _restr_distance_site_symmetry_2
 _restr_distance_target
 _restr_distance_target_weight_param
 ? ? ? ? ? ?

loop_
 _restr_angle_atom_site_label_1
 _restr_angle_site_symmetry_1
 _restr_angle_atom_site_label_2
 _restr_angle_site_symmetry_2
 _restr_angle_atom_site_label_3
 _restr_angle_site_symmetry_3
 _restr_angle_target
 _restr_angle_target_weight_param
 ? ? ? ? ? ? ? ?

loop_
 _restr_torsion_atom_site_label_1
 _restr_torsion_site_symmetry_1
 _restr_torsion_atom_site_label_2
 _restr_torsion_site_symmetry_2
 _restr_torsion_atom_site_label_3
 _restr_torsion_site_symmetry_3
 _restr_torsion_atom_site_label_4
 _restr_torsion_site_symmetry_4
 _restr_torsion_angle_target
 _restr_torsion_weight_param
 ? ? ? ? ? ? ? ? ? ?

loop_
 _restr_equal_distance_atom_site_label_1
 _restr_equal_distance_site_symmetry_1
 _restr_equal_distance_atom_site_label_2
 _restr_equal_distance_site_symmetry_2
 _restr_equal_distance_class_class_id
 _restr_equal_distance_class_target_weight_param
 ? ? ? ? ? ?

loop_
 _restr_equal_angle_atom_site_label_1
 _restr_equal_angle_site_symmetry_1
 _restr_equal_angle_atom_site_label_2
 _restr_equal_angle_site_symmetry_2
 _restr_equal_angle_atom_site_label_3
 _restr_equal_angle_site_symmetry_3
 _restr_equal_angle_class_class_id
 _restr_equal_angle_class_target_weight_param
 ? ? ? ? ? ? ? ?

loop_
 _restr_equal_torsion_atom_site_label_1
 _restr_equal_torsion_site_symmetry_1
 _restr_equal_torsion_atom_site_label_2
 _restr_equal_torsion_site_symmetry_2
 _restr_equal_torsion_atom_site_label_3
 _restr_equal_torsion_site_symmetry_3
 _restr_equal_torsion_atom_site_label_4
 _restr_equal_torsion_site_symmetry_4
 _restr_equal_torsion_class_class_id
 _restr_equal_torsion_class_target_weight_param
 ? ? ? ? ? ? ? ? ? ?


#=======================================================================

# 9. ATOMIC COORDINATES AND DISPLACEMENT PARAMETERS

loop_
 _atom_site_label
 _atom_site_type_symbol
 _atom_site_fract_x
 _atom_site_fract_y
 _atom_site_fract_z
 _atom_site_adp_type
 _atom_site_U_iso_or_equiv
 _atom_site_site_symmetry_multiplicity
 _atom_site_occupancy
 _atom_site_calc_flag
 _atom_site_refinement_flags
 _atom_site_disorder_assembly
 _atom_site_disorder_group
  N2 N 0.1035(6) 0.6784(10) 0.5561(11) Uiso 0.0204(13) 8 1 d . . .
  N4 N 0.1421(6) 0.5872(11) 0.3907(11) Uiso 0.0197(13) 8 1 d . . .
  N3 N -0.0710(6) 0.9778(14) 0.2253(9) Uiso 0.0199(13) 8 1 d . . .
  N1 N 0.3184(5) 0.7513(10) -0.0197(11) Uiso 0.0220(12) 8 1 d . . .

loop_
 _atom_site_aniso_label
 _atom_site_aniso_type_symbol
 _atom_site_aniso_U_11
 _atom_site_aniso_U_22
 _atom_site_aniso_U_33
 _atom_site_aniso_U_12
 _atom_site_aniso_U_13
 _atom_site_aniso_U_23
 ? ? ? ? ? ? ? ?

loop_
 _jana_atom_site_ADP_C_label
 _jana_atom_site_ADP_C_type_symbol
 _jana_atom_site_ADP_C_111
 _jana_atom_site_ADP_C_112
 _jana_atom_site_ADP_C_113
 _jana_atom_site_ADP_C_122
 _jana_atom_site_ADP_C_123
 _jana_atom_site_ADP_C_133
 _jana_atom_site_ADP_C_222
 _jana_atom_site_ADP_C_223
 _jana_atom_site_ADP_C_233
 _jana_atom_site_ADP_C_333
 ? ? ? ? ? ? ? ? ? ? ? ?

loop_
 _jana_atom_site_ADP_D_label
 _jana_atom_site_ADP_D_type_symbol
 _jana_atom_site_ADP_D_1111
 _jana_atom_site_ADP_D_1112
 _jana_atom_site_ADP_D_1113
 _jana_atom_site_ADP_D_1122
 _jana_atom_site_ADP_D_1123
 _jana_atom_site_ADP_D_1133
 _jana_atom_site_ADP_D_1222
 _jana_atom_site_ADP_D_1223
 _jana_atom_site_ADP_D_1233
 _jana_atom_site_ADP_D_1333
 _jana_atom_site_ADP_D_2222
 _jana_atom_site_ADP_D_2223
 _jana_atom_site_ADP_D_2233
 _jana_atom_site_ADP_D_2333
 _jana_atom_site_ADP_D_3333
 ? ? ? ? ? ? ? ? ? ? ? ? ? ? ? ? ?

loop_
 _jana_atom_site_ADP_E_label
 _jana_atom_site_ADP_E_type_symbol
 _jana_atom_site_ADP_E_11111
 _jana_atom_site_ADP_E_11112
 _jana_atom_site_ADP_E_11113
 _jana_atom_site_ADP_E_11122
 _jana_atom_site_ADP_E_11123
 _jana_atom_site_ADP_E_11133
 _jana_atom_site_ADP_E_11222
 _jana_atom_site_ADP_E_11223
 _jana_atom_site_ADP_E_11233
 _jana_atom_site_ADP_E_11333
 _jana_atom_site_ADP_E_12222
 _jana_atom_site_ADP_E_12223
 _jana_atom_site_ADP_E_12233
 _jana_atom_site_ADP_E_12333
 _jana_atom_site_ADP_E_13333
 _jana_atom_site_ADP_E_22222
 _jana_atom_site_ADP_E_22223
 _jana_atom_site_ADP_E_22233
 _jana_atom_site_ADP_E_22333
 _jana_atom_site_ADP_E_23333
 _jana_atom_site_ADP_E_33333
 ? ? ? ? ? ? ? ? ? ? ? ? ? ? ? ? ? ? ? ? ? ? ?

loop_
 _jana_atom_site_ADP_F_label
 _jana_atom_site_ADP_F_type_symbol
 _jana_atom_site_ADP_F_111111
 _jana_atom_site_ADP_F_111112
 _jana_atom_site_ADP_F_111113
 _jana_atom_site_ADP_F_111122
 _jana_atom_site_ADP_F_111123
 _jana_atom_site_ADP_F_111133
 _jana_atom_site_ADP_F_111222
 _jana_atom_site_ADP_F_111223
 _jana_atom_site_ADP_F_111233
 _jana_atom_site_ADP_F_111333
 _jana_atom_site_ADP_F_112222
 _jana_atom_site_ADP_F_112223
 _jana_atom_site_ADP_F_112233
 _jana_atom_site_ADP_F_112333
 _jana_atom_site_ADP_F_113333
 _jana_atom_site_ADP_F_122222
 _jana_atom_site_ADP_F_122223
 _jana_atom_site_ADP_F_122233
 _jana_atom_site_ADP_F_122333
 _jana_atom_site_ADP_F_123333
 _jana_atom_site_ADP_F_133333
 _jana_atom_site_ADP_F_222222
 _jana_atom_site_ADP_F_222223
 _jana_atom_site_ADP_F_222233
 _jana_atom_site_ADP_F_222333
 _jana_atom_site_ADP_F_223333
 _jana_atom_site_ADP_F_233333
 _jana_atom_site_ADP_F_333333
 ? ? ? ? ? ? ? ? ? ? ? ? ? ? ? ? ? ? ? ? ? ? ? ? ? ? ? ? ? ?


#=======================================================================

# 10. MOLECULAR GEOMETRY


loop_
 _geom_bond_atom_site_label_1
 _geom_bond_atom_site_label_2
 _geom_bond_site_symmetry_1
 _geom_bond_site_symmetry_2
 _geom_bond_distance
 _geom_bond_publ_flag
  N2 N4 . . 1.058(8) ?
  N2 N1 . 8_465 2.151(7) ?
  N4 N1 . 7_565 2.127(8) ?
  N3 N3 . 2_555 1.054(6) ?
  N3 N1 . 5_455 2.212(10) ?
  N3 N1 . 8_465 2.137(9) ?
  N1 N1 . 7_565 1.054(6) ?

loop_
 _geom_angle_atom_site_label_1
 _geom_angle_atom_site_label_2
 _geom_angle_atom_site_label_3
 _geom_angle_site_symmetry_1
 _geom_angle_site_symmetry_2
 _geom_angle_site_symmetry_3
 _geom_angle
 _geom_angle_publ_flag
  N4 N2 N1 . . 8_465 109.3(4) ?
  N2 N4 N1 . . 7_565 117.2(6) ?
  N3 N3 N1 2_555 . 5_455 115.0(7) ?
  N3 N3 N1 2_555 . 8_465 107.9(6) ?
  N1 N3 N1 5_455 . 8_465 134.9(3) ?
  N2 N1 N4 8_564 . 7_565 79.5(3) ?
  N2 N1 N3 8_564 . 5_545 76.9(3) ?
  N2 N1 N3 8_564 . 8_564 78.8(3) ?
  N2 N1 N1 8_564 . 7_565 156.9(5) ?
  N4 N1 N3 7_565 . 5_545 139.3(3) ?
  N4 N1 N3 7_565 . 8_564 74.7(3) ?
  N4 N1 N1 7_565 . 7_565 113.0(5) ?
  N3 N1 N3 5_545 . 8_564 68.6(3) ?
  N3 N1 N1 5_545 . 7_565 101.2(5) ?
  N3 N1 N1 8_564 . 7_565 122.4(5) ?

loop_
 _geom_torsion_atom_site_label_1
 _geom_torsion_atom_site_label_2
 _geom_torsion_atom_site_label_3
 _geom_torsion_atom_site_label_4
 _geom_torsion_site_symmetry_1
 _geom_torsion_site_symmetry_2
 _geom_torsion_site_symmetry_3
 _geom_torsion_site_symmetry_4
 _geom_torsion
 _geom_torsion_publ_flag
 ? ? ? ? ? ? ? ? ? ?

loop_
 _geom_hbond_atom_site_label_D
 _geom_hbond_atom_site_label_H
 _geom_hbond_atom_site_label_A
 _geom_hbond_site_symmetry_D
 _geom_hbond_site_symmetry_H
 _geom_hbond_site_symmetry_A
 _geom_hbond_distance_DH
 _geom_hbond_distance_HA
 _geom_hbond_distance_DA
 _geom_hbond_angle_DHA
 _geom_hbond_publ_flag
 ? ? ? ? ? ? ? ? ? ? ?


#=======================================================================

# 11. STRUCTURE-FACTOR LIST

loop_
 _refln_index_h
 _refln_index_k
 _refln_index_l
 _refln_F_squared_calc
 _refln_F_squared_meas
 _refln_F_squared_sigma
 _refln_observed_status
   2   0   0    1.75    3.34    1.55 <
   4   0   0 2881.91 3288.30   10.90 o
   6   0   0    7.47    9.37    6.28 <
   8   0   0   41.32   32.40    8.37 o
   1   1   0    0.17    0.98    1.79 <
   3   1   0 1359.65 1302.79    9.69 o
   5   1   0    0.20    4.20    5.13 <
   7   1   0  391.64  443.67    8.81 o
   9   1   0   40.17   48.28    9.45 o
   2   2   0 1072.60 1039.68    6.33 o
   4   2   0    1.39    2.72    5.13 <
   6   2   0  154.32  137.68    7.68 o
   8   2   0    0.14   -4.09    9.69 <
   3   3   0   25.63   12.64    5.26 <
   5   3   0  463.65  421.09    8.67 o
   7   3   0   90.60   93.00    9.01 o
   4   4   0   31.01    9.56    9.45 <
   6   4   0    1.92    4.74   11.72 <
   7   5   0    4.46    1.87   10.90 <
  -9   1   1    2.79    3.44    9.84 <
  -7   1   1  302.66  303.01    8.19 o
  -5   1   1   30.97   30.32    5.13 o
  -3   1   1  886.45  849.49    5.47 o
   5   1   1    8.58   10.05    4.72 <
  -8   2   1   11.02    4.22    8.89 <
  -6   2   1   15.10   24.84    6.97 o
  -4   2   1   10.83    4.40    4.70 <
  -2   2   1  893.51  859.07    5.08 o
   4   2   1   29.72   39.11    4.40 o
   6   2   1  499.35  514.92    6.93 o
   8   2   1   22.73   34.11    7.17 o
  -7   3   1  166.60  174.17   12.12 o
  -5   3   1  621.27  610.28    8.58 o
  -3   3   1   81.65   84.87    4.92 o
   5   3   1   67.23   73.45    8.03 o
   7   3   1   61.43   50.92   10.03 o
  -6   4   1   39.87   25.34    8.30 o
  -4   4   1  419.86  399.37    8.08 o
   6   4   1   17.00    8.80   14.53 <
  -7   5   1   33.95   41.53   10.23 o
  -8   0   2   32.35   23.28   11.18 <
  -6   0   2  410.45  449.17   10.42 o
   2   0   2  317.63  350.89    4.58 o
   4   0   2  288.03  314.73    6.50 o
   6   0   2   98.77   99.09    7.86 o
   8   0   2  148.27  170.76   10.10 o
  -7   1   2  124.18   99.18    7.62 o
  -5   1   2    1.62   29.48    7.49 o
  -3   1   2    7.90    0.66    2.82 <
   1   1   2 2104.00 2161.82    5.48 o
   3   1   2   25.84   23.07    3.24 o
   5   1   2  710.72  799.80    6.38 o
   7   1   2   28.55   25.42    6.82 o
  -8   2   2  173.88  144.14    8.77 o
  -6   2   2   90.22  114.61    6.81 o
  -4   2   2  106.39   95.21    4.89 o
  -2   2   2 1037.28  937.01    4.65 o
   2   2   2  628.70  683.21    6.23 o
   4   2   2  124.03  116.34    4.52 o
   6   2   2    0.26    7.43    6.09 <
   8   2   2  113.52  117.34    7.23 o
  -7   3   2    1.79   -2.38    7.94 <
  -5   3   2   26.36   17.94    6.12 <
  -3   3   2   15.88    9.84    4.39 <
   5   3   2    0.21    5.22    6.37 <
   7   3   2  120.16  144.02    9.61 o
  -6   4   2  127.22  134.48    8.50 o
  -4   4   2   41.14   32.79    6.50 o
  -2   4   2  131.54  114.39    6.90 o
  -5   5   2  242.08  197.44    8.60 o
  -3   5   2  172.52  168.32    9.33 o
  -7   1   3   34.39   24.51   10.46 <
   1   1   3   88.21   70.02    4.52 o
   3   1   3  216.91  224.12    6.34 o
   5   1   3   18.25   25.54    5.26 o
   7   1   3  226.48  263.42    7.33 o
  -8   2   3   29.89   15.54    8.19 <
  -6   2   3   79.10   56.26    6.48 o
  -4   2   3   19.64    7.24    4.38 <
  -2   2   3    7.19    4.87    3.56 <
   2   2   3   14.59    9.00    3.72 <
   4   2   3   68.48   71.52    5.52 o
   6   2   3   29.39   33.33    6.05 o
  -7   3   3  326.97  290.56    8.46 o
  -5   3   3   47.09   45.87    5.85 o
   1   3   3    1.55    5.43    3.46 <
   3   3   3    2.44    5.81    6.78 <
   5   3   3    8.17   17.90    9.26 <
  -6   4   3    1.50    0.85    7.35 <
  -4   4   3  202.58  164.28    6.31 o
  -2   4   3    9.40   22.74    5.74 o
   4   4   3  221.21  209.86    8.39 o
   6   4   3   94.87   96.97   10.62 o
  -5   5   3   15.24   34.33    9.64 o
  -3   5   3  174.78  113.92    8.14 o
  -4   6   3   30.20   21.33    9.58 <
   2   0   4  211.87  269.43   10.24 o
   4   0   4   13.73   10.96    7.48 <
   6   0   4   38.79   46.16   12.52 o
   1   1   4  145.94  125.27    6.81 o
   3   1   4   77.15   62.80    5.30 o
   5   1   4   46.53   46.80    6.97 o
   2   2   4  405.78  380.00    8.09 o
   4   2   4    8.89    3.36    8.92 <
  -5   3   4    4.38    5.05    5.47 <
   3   3   4  133.04  169.49    8.09 o
   5   3   4   46.33   62.86    6.76 o
  -4   4   4   59.64   52.73    8.28 o
  -3   5   4   19.87   25.02    6.93 o
  -1   5   4   29.95    8.65    5.21 <
   1   1   5   41.60   36.88    8.14 o
   3   1   5    0.05   11.67    9.04 <
   2   2   5   52.25   52.99    6.83 o
  -3   3   5   12.99    1.02    5.39 <
   3   3   5   61.87   75.03    5.71 o

loop_
 _twin_refln_datum_id
 _twin_refln_individual_id
 _twin_refln_index_h
 _twin_refln_index_k
 _twin_refln_index_l
 _twin_refln_F_squared_calc
 _twin_refln_F_squared_meas
 _twin_refln_F_squared_sigma
 _twin_refln_include_status
 ? ? ? ? ? ? ? ? ?

# start Validation Reply Form
_vrf_ATOM007_I
;
PROBLEM: _atom_site_aniso_label is missing
RESPONSE: The ratio of reflections over parameters does not allow to refine
the thermal parameters of the nitrogen atoms anisotropically. This is
because this measurement was performed at high pressure which, due to the high 
pressure apparatus, limits the theta range. Indeed, the diamond anvil cell 
metallic body typically shadows more than 60% of the reflections.
;
_vrf_PLAT029_I
;
PROBLEM: _diffrn_measured_fraction_theta_full value Low .      0.560 Why?   
RESPONSE: This measurement was performed at high pressure which, due to the high 
pressure apparatus, limits the theta range. Indeed, the diamond anvil cell 
metallic body typically shadows more than 60% of the reflections.
;
_vrf_PLAT027_I
;
PROBLEM: _diffrn_reflns_theta_full value (too) Low ......       7.23 Degree
RESPONSE: This measurement was performed at high pressure which, due to the high 
pressure apparatus, limits the theta range. Indeed, the diamond anvil cell 
metallic body typically shadows more than 60% of the reflections.
;
_vrf_PLAT088_I
;
PROBLEM: Poor Data / Parameter Ratio ....................       6.76 Note  
RESPONSE: This measurement was performed at high pressure which, due to the high 
pressure apparatus, limits the theta range. Indeed, the diamond anvil cell 
metallic body typically shadows more than 60% of the reflections.
;
# end Validation Reply Form
