# Supplementary material for: Structure determination of ζ-N2 from single-crystal X-ray diffraction and theoretical suggestion for the formation of amorphous nitrogen
Source: Nat Commun. 2023 Oct 5;14:6207. doi: 10.1038/s41467-023-41968-2 (PMC10556017; doi:10.1038/s41467-023-41968-2)
Supplement: Supplementary file 4 — Supplementary Dataset 1 [file 41467_2023_41968_MOESM4_ESM.zip › cifs for submission/86 GPa/zeta-N2_86GPa_ID11-April2023_AAN35_s6_dom1_v3.fcf]

#
# h,k,l, Fc-squared, Fo-squared, sigma(Fo-squared) and status flag
#
data_I
_shelx_title                             '   '
_shelx_refln_list_code                   4
_shelx_F_calc_maximum                    57.34
_exptl_crystal_F_000                     224
_reflns_d_resolution_high                0.8005

loop_
 _symmetry_equiv_pos_as_xyz
 'x, y, z'
 '-x, y, -z+1/2'
 '-x, -y, -z'
 'x, -y, z+1/2'
 'x+1/2, y+1/2, z'
 '-x+1/2, y+1/2, -z+1/2'
 '-x+1/2, -y+1/2, -z'
 'x+1/2, -y+1/2, z+1/2'

_cell_length_a                           7.417(5)
_cell_length_b                           6.354(6)
_cell_length_c                           4.869(2)
_cell_angle_alpha                        90
_cell_angle_beta                         96.57(4)
_cell_angle_gamma                        90

_shelx_F_squared_multiplier              1.000

loop_
 _refln_index_h
 _refln_index_k
 _refln_index_l
 _refln_F_squared_calc
 _refln_F_squared_meas
 _refln_F_squared_sigma
 _refln_observed_status
   2   0   0    1.75    3.34    1.55 <
   4   0   0 2881.91 3288.30   10.90 o
   6   0   0    7.47    9.37    6.28 <
   8   0   0   41.32   32.40    8.37 o
   1   1   0    0.17    0.98    1.79 <
   3   1   0 1359.65 1302.79    9.69 o
   5   1   0    0.20    4.20    5.13 <
   7   1   0  391.64  443.67    8.81 o
   9   1   0   40.17   48.28    9.45 o
   2   2   0 1072.60 1039.68    6.33 o
   4   2   0    1.39    2.72    5.13 <
   6   2   0  154.32  137.68    7.68 o
   8   2   0    0.14   -4.09    9.69 <
   3   3   0   25.63   12.64    5.26 <
   5   3   0  463.65  421.09    8.67 o
   7   3   0   90.60   93.00    9.01 o
   4   4   0   31.01    9.56    9.45 <
   6   4   0    1.92    4.74   11.72 <
   7   5   0    4.46    1.87   10.90 <
  -9   1   1    2.79    3.44    9.84 <
  -7   1   1  302.66  303.01    8.19 o
  -5   1   1   30.97   30.32    5.13 o
  -3   1   1  886.45  849.49    5.47 o
   5   1   1    8.58   10.05    4.72 <
  -8   2   1   11.02    4.22    8.89 <
  -6   2   1   15.10   24.84    6.97 o
  -4   2   1   10.83    4.40    4.70 <
  -2   2   1  893.51  859.07    5.08 o
   4   2   1   29.72   39.11    4.40 o
   6   2   1  499.35  514.92    6.93 o
   8   2   1   22.73   34.11    7.17 o
  -7   3   1  166.60  174.17   12.12 o
  -5   3   1  621.27  610.28    8.58 o
  -3   3   1   81.65   84.87    4.92 o
   5   3   1   67.23   73.45    8.03 o
   7   3   1   61.43   50.92   10.03 o
  -6   4   1   39.87   25.34    8.30 o
  -4   4   1  419.86  399.37    8.08 o
   6   4   1   17.00    8.80   14.53 <
  -7   5   1   33.95   41.53   10.23 o
  -8   0   2   32.35   23.28   11.18 <
  -6   0   2  410.45  449.17   10.42 o
   2   0   2  317.63  350.89    4.58 o
   4   0   2  288.03  314.73    6.50 o
   6   0   2   98.77   99.09    7.86 o
   8   0   2  148.27  170.76   10.10 o
  -7   1   2  124.18   99.18    7.62 o
  -5   1   2    1.62   29.48    7.49 o
  -3   1   2    7.90    0.66    2.82 <
   1   1   2 2104.00 2161.82    5.48 o
   3   1   2   25.84   23.07    3.24 o
   5   1   2  710.72  799.80    6.38 o
   7   1   2   28.55   25.42    6.82 o
  -8   2   2  173.88  144.14    8.77 o
  -6   2   2   90.22  114.61    6.81 o
  -4   2   2  106.39   95.21    4.89 o
  -2   2   2 1037.28  937.01    4.65 o
   2   2   2  628.70  683.21    6.23 o
   4   2   2  124.03  116.34    4.52 o
   6   2   2    0.26    7.43    6.09 <
   8   2   2  113.52  117.34    7.23 o
  -7   3   2    1.79   -2.38    7.94 <
  -5   3   2   26.36   17.94    6.12 <
  -3   3   2   15.88    9.84    4.39 <
   5   3   2    0.21    5.22    6.37 <
   7   3   2  120.16  144.02    9.61 o
  -6   4   2  127.22  134.48    8.50 o
  -4   4   2   41.14   32.79    6.50 o
  -2   4   2  131.54  114.39    6.90 o
  -5   5   2  242.08  197.44    8.60 o
  -3   5   2  172.52  168.32    9.33 o
  -7   1   3   34.39   24.51   10.46 <
   1   1   3   88.21   70.02    4.52 o
   3   1   3  216.91  224.12    6.34 o
   5   1   3   18.25   25.54    5.26 o
   7   1   3  226.48  263.42    7.33 o
  -8   2   3   29.89   15.54    8.19 <
  -6   2   3   79.10   56.26    6.48 o
  -4   2   3   19.64    7.24    4.38 <
  -2   2   3    7.19    4.87    3.56 <
   2   2   3   14.59    9.00    3.72 <
   4   2   3   68.48   71.52    5.52 o
   6   2   3   29.39   33.33    6.05 o
  -7   3   3  326.97  290.56    8.46 o
  -5   3   3   47.09   45.87    5.85 o
   1   3   3    1.55    5.43    3.46 <
   3   3   3    2.44    5.81    6.78 <
   5   3   3    8.17   17.90    9.26 <
  -6   4   3    1.50    0.85    7.35 <
  -4   4   3  202.58  164.28    6.31 o
  -2   4   3    9.40   22.74    5.74 o
   4   4   3  221.21  209.86    8.39 o
   6   4   3   94.87   96.97   10.62 o
  -5   5   3   15.24   34.33    9.64 o
  -3   5   3  174.78  113.92    8.14 o
  -4   6   3   30.20   21.33    9.58 <
   2   0   4  211.87  269.43   10.24 o
   4   0   4   13.73   10.96    7.48 <
   6   0   4   38.79   46.16   12.52 o
   1   1   4  145.94  125.27    6.81 o
   3   1   4   77.15   62.80    5.30 o
   5   1   4   46.53   46.80    6.97 o
   2   2   4  405.78  380.00    8.09 o
   4   2   4    8.89    3.36    8.92 <
  -5   3   4    4.38    5.05    5.47 <
   3   3   4  133.04  169.49    8.09 o
   5   3   4   46.33   62.86    6.76 o
  -4   4   4   59.64   52.73    8.28 o
  -3   5   4   19.87   25.02    6.93 o
  -1   5   4   29.95    8.65    5.21 <
   1   1   5   41.60   36.88    8.14 o
   3   1   5    0.05   11.67    9.04 <
   2   2   5   52.25   52.99    6.83 o
  -3   3   5   12.99    1.02    5.39 <
   3   3   5   61.87   75.03    5.71 o
