# Supplementary material for: Structure determination of ζ-N2 from single-crystal X-ray diffraction and theoretical suggestion for the formation of amorphous nitrogen
Source: Nat Commun. 2023 Oct 5;14:6207. doi: 10.1038/s41467-023-41968-2 (PMC10556017; doi:10.1038/s41467-023-41968-2)
Supplement: Supplementary file 5 — Supplementary Dataset 2 [file 41467_2023_41968_MOESM5_ESM.zip]

Archive with 9 entries (8 files):
- ELFs/
- ELFs/zN_140.cube
- __MACOSX/ELFs/._zN_140.cube
- ELFs/zN_150.cube
- __MACOSX/ELFs/._zN_150.cube
- ELFs/zN_110.cube
- __MACOSX/ELFs/._zN_110.cube
- ELFs/zN_130.cube
- __MACOSX/ELFs/._zN_130.cube
